# Supplementary material for: Family-based whole-exome sequencing identifies rare variants potentially related to cutaneous melanoma predisposition in Brazilian melanoma-prone families
Source: PLoS One. 2022 Jan 27;17(1):e0262419. doi: 10.1371/journal.pone.0262419 (PMC8794197; doi:10.1371/journal.pone.0262419)
Supplement: S1 Table — (XLSX) [file pone.0262419.s001.xlsx]

## Sheet: stats
sample	tvc_total	gatk_total	tvc_snp	tvc_indel	gatk_snp	gatk_indel	intersection_call	intersection_snp	intersection_indel	tvc_ex_call	tvc_ex_snp	tvc_ex_indel	gatk_ex_call	gatk_ex_snp	gatk_ex_indel	intersection_pos	tvc_ex_pos	gatk_ex_pos
Falimy 1 -A	35274	29379	33650	1624	28328	1051	28383	27590	793	6891	6060	831	996	738	258	28651	6623	728
Falimy 1 - B	36617	28797	35038	1579	27912	885	27846	27166	680	8771	7872	899	951	746	205	28080	8537	717
Falimy 2 - A	34413	27046	32768	1645	26098	948	26113	25397	716	8300	7371	929	933	701	232	26369	8044	677
Falimy 2 - B	34351	27707	32671	1680	26620	1087	26907	26099	808	7444	6572	872	800	521	279	27190	7161	517
Falimy 3 - A	34445	28324	32876	1569	27284	1040	27526	26758	768	6919	6118	801	798	526	272	27805	6640	519
Falimy 3 - B	34430	27908	32780	1650	26833	1075	27078	26279	799	7352	6501	851	830	554	276	27363	7067	545
Falimy 4 - A	34562	28623	32924	1638	27539	1084	27751	26915	836	6811	6009	802	872	624	248	28012	6550	611
Falimy 4 - B	35985	27161	34190	1795	26161	1000	26165	25456	709	9820	8734	1086	996	705	291	26464	9521	697
Falimy 5 - A	37572	24864	35892	1680	24151	713	24077	23550	527	13495	12342	1153	787	601	186	24304	13268	560
Falimy 5 - B	34520	27531	32842	1678	26546	985	26792	26017	775	7728	6825	903	739	529	210	27000	7520	531
Mean	35216.9	27734	33563.1	1653.8	26747.2	986.8	26863.8	26122.7	741.1	8353.1	7440.4	912.7	870.2	624.5	245.7	27123.8	8093.1	610.2
