# Supplementary material for: Family-based whole-exome sequencing identifies rare variants potentially related to cutaneous melanoma predisposition in Brazilian melanoma-prone families
Source: PLoS One. 2022 Jan 27;17(1):e0262419. doi: 10.1371/journal.pone.0262419 (PMC8794197; doi:10.1371/journal.pone.0262419)
Supplement: S5 Table — (XLSX) [file pone.0262419.s005.xlsx]

## Sheet: Diseases and Functions
Categories	Diseases or Functions Annotation	p-Value	Molecules	# Molecules
Cancer, Dermatological Diseases and Conditions, Organismal Injury and Abnormalities	Skin cancer	2.01E-05	ACO1,ALPPL2,BMP10,C9orf139,CACNA1S,CDHR3,CEP290,CLDN3,COL6A3,CORO7/CORO7-PAM16,CTBP2,DAAM2,DHX33,DNAH1,DSC3,DST,DUSP27,EFHC1,EXOC3L1,F13B,FLNC,FXR2,GAS8,GNA14,GTSF1L,HMCN1,HRNR,IL17RC,ITGA10,ITGB2,KCNK5,KHNYN,KRT82,LCP1,LRP1B,MMP27,MPEG1,MYH6,MYO7A,NID2,NOP10,NPHP4,OBSCN,OLAH,PDE4C,PITPNM3,PRDM1,PTPRR,SEMA3C,SERPINA11,SERPINB4,SEZ6L2,SLC26A7,SLC6A5,STK11IP,SYNM,TLE2,TMEM266,TPR,UNC93A,VNN2,ZFAT,Z…	63
Cancer, Organismal Injury and Abnormalities	Melanoma	2.12E-05	ACO1,ALPPL2,BMP10,C9orf139,CACNA1S,CDHR3,CEP290,COL6A3,CORO7/CORO7-PAM16,CTBP2,DAAM2,DHX33,DNAH1,DSC3,DST,DUSP27,ECM1,EFHC1,EXOC3L1,F13B,FAM81B,FLNC,FXR2,GAL3ST4,GAS8,GNA14,GTSF1L,HMCN1,HRNR,IL17RC,ITGA10,ITGB2,KCNK5,KHNYN,KRT82,LRP1B,LRRC56,MMP27,MPEG1,MYH6,MYO7A,NID2,NOP10,NPHP4,OBSCN,OLAH,PDE4C,PITPNM3,PRDM1,PTPRR,RAB40A,SEMA3C,SERPINA11,SERPINB4,SEZ6L2,SLC26A7,SLC6A5,SNX21,STK11IP,SYNM,TLE2,T…	68
Cancer, Organismal Injury and Abnormalities	Tumorigenesis of tissue	3.16E-05	ACO1,ACOT8,ALPPL2,BMP10,BPHL,C9orf139,CACNA1S,CBR4,CCDC127,CDHR3,CEP290,CLDN3,COL6A3,CORO7/CORO7-PAM16,CTBP2,DAAM2,DHX33,DNAH1,DSC3,DST,DUSP27,ECM1,EFHC1,ELK3,EXOC3L1,F13B,FAM221A,FAM81B,FLNC,FOXK2,FXR2,GAL3ST4,GAS8,GDF2,GNA14,HMCN1,HRNR,IHH,IL17RC,ITGA10,ITGB2,KCNK5,KHNYN,KPNA7,KRT82,LCP1,LRP1B,LRRC56,MCM3,MMP27,MPEG1,MYH6,MYO7A,NBPF10 (includes others),NID2,NPHP4,OBSCN,OLAH,PDE4C,PEX2,PEX6,PEX7…	88
Cancer, Organismal Injury and Abnormalities	Abdominal neoplasm	3.24E-05	ACO1,ACOT8,ALPPL2,BMP10,BPHL,C9orf139,CACNA1S,CBR4,CCDC127,CDHR3,CEP290,CLDN3,COL6A3,CORO7/CORO7-PAM16,CTBP2,DAAM2,DHX33,DNAH1,DSC3,DST,DUSP27,ECM1,EFHC1,ELK3,EXOC3L1,F13B,FAM221A,FAM81B,FLNC,FOXK2,FXR2,GAL3ST4,GAS8,GDF2,GNA14,HMCN1,HRNR,IHH,IL17RC,ITGA10,ITGB2,KCNK5,KHNYN,KPNA7,KRT82,LCP1,LRP1B,LRRC56,MCM3,mir-548,MMP27,MYH6,MYO7A,NBPF10 (includes others),NID2,NPHP4,OBSCN,OLAH,PDE4C,PEX2,PEX6,PE…	87
Cancer, Dermatological Diseases and Conditions, Organismal Injury and Abnormalities	Cutaneous melanoma	3.53E-05	ACO1,ALPPL2,BMP10,C9orf139,CACNA1S,CDHR3,CEP290,COL6A3,CORO7/CORO7-PAM16,CTBP2,DAAM2,DHX33,DNAH1,DSC3,DST,DUSP27,EFHC1,EXOC3L1,F13B,FLNC,FXR2,GAS8,GNA14,GTSF1L,HMCN1,HRNR,IL17RC,ITGA10,ITGB2,KCNK5,KHNYN,KRT82,LRP1B,MMP27,MYH6,MYO7A,NID2,NOP10,NPHP4,OBSCN,OLAH,PDE4C,PITPNM3,PRDM1,PTPRR,SEMA3C,SERPINA11,SERPINB4,SEZ6L2,SLC26A7,SLC6A5,STK11IP,SYNM,TLE2,TMEM266,TPR,UNC93A,VNN2,ZFAT,ZMYM4	60
Developmental Disorder, Hereditary Disorder, Metabolic Disease, Organismal Injury and Abnormalities	Peroxisome biogenesis disorder	4.72E-05	PEX2,PEX6,PEX7	3
Cancer, Gastrointestinal Disease, Organismal Injury and Abnormalities	Gastrointestinal neoplasia	4.81E-05	ACO1,ALPPL2,BMP10,BPHL,C9orf139,CACNA1S,CBR4,CCDC127,CDHR3,CEP290,CLDN3,COL6A3,CORO7/CORO7-PAM16,CTBP2,DAAM2,DHX33,DNAH1,DSC3,DST,DUSP27,ECM1,EFHC1,ELK3,EXOC3L1,F13B,FAM81B,FLNC,FXR2,GAL3ST4,GAS8,HMCN1,HRNR,IHH,IL17RC,ITGA10,ITGB2,KCNK5,KHNYN,KRT82,LCP1,LRP1B,LRRC56,MCM3,mir-548,MMP27,MYH6,MYO7A,NBPF10 (includes others),NID2,NPHP4,OBSCN,OLAH,PDE4C,PEX6,PITPNM3,PRDM1,PTPRR,RARS2,SDR39U1,SEMA3C,SEZ…	76
Cancer, Organismal Injury and Abnormalities	Non-melanoma solid tumor	5.48E-05	ACO1,ACOT8,ALPPL2,BMP10,BPHL,C9orf139,CACNA1S,CBR4,CCDC127,CDHR3,CEP290,CLDN3,COL6A3,CORO7/CORO7-PAM16,CTBP2,DAAM2,DHX33,DNAH1,DSC3,DST,DUSP27,ECM1,EFHC1,ELK3,EXOC3L1,F13B,FAM221A,FAM81B,FLNC,FOXK2,FXR2,GAL3ST4,GAS8,GDF2,GNA14,HMCN1,HRNR,IHH,IL17RC,ITGA10,ITGB2,KCNK5,KHNYN,KPNA7,KRT82,LCP1,LRP1B,LRRC56,MCM3,MMP27,MPEG1,MYH6,MYO7A,NBPF10 (includes others),NID2,NPHP4,OBSCN,OLAH,PDE4C,PEX2,PEX6,PEX7…	88
Cancer, Organismal Injury and Abnormalities	Abdominal cancer	5.94E-05	ACO1,ACOT8,ALPPL2,BMP10,BPHL,C9orf139,CACNA1S,CBR4,CCDC127,CDHR3,CEP290,CLDN3,COL6A3,CORO7/CORO7-PAM16,CTBP2,DAAM2,DHX33,DNAH1,DSC3,DST,DUSP27,ECM1,EFHC1,ELK3,EXOC3L1,F13B,FAM221A,FAM81B,FLNC,FOXK2,FXR2,GAL3ST4,GAS8,GDF2,GNA14,HMCN1,HRNR,IHH,IL17RC,ITGA10,ITGB2,KCNK5,KHNYN,KPNA7,KRT82,LCP1,LRP1B,LRRC56,MCM3,mir-548,MMP27,MYH6,MYO7A,NID2,NPHP4,OBSCN,OLAH,PDE4C,PEX2,PEX6,PEX7,PITPNM3,PRDM1,PTPRR,RA…	86
Cancer, Organismal Injury and Abnormalities	Neoplasia of epithelial tissue	6.29E-05	ACO1,ACOT8,ALPPL2,BMP10,BPHL,C9orf139,CACNA1S,CBR4,CCDC127,CDHR3,CEP290,CLDN3,COL6A3,CORO7/CORO7-PAM16,CTBP2,DAAM2,DHX33,DNAH1,DSC3,DST,DUSP27,ECM1,EFHC1,ELK3,EXOC3L1,F13B,FAM221A,FAM81B,FLNC,FOXK2,FXR2,GAL3ST4,GAS8,GDF2,GNA14,HMCN1,HRNR,IHH,IL17RC,ITGA10,ITGB2,KCNK5,KHNYN,KPNA7,KRT82,LCP1,LRP1B,LRRC56,MCM3,MMP27,MPEG1,MYH6,MYO7A,NBPF10 (includes others),NID2,NPHP4,OBSCN,OLAH,PDE4C,PEX2,PEX6,PEX7…	87
Cancer, Gastrointestinal Disease, Organismal Injury and Abnormalities	Gastric carcinoma	6.83E-05	ACO1,ALPPL2,BMP10,CEP290,COL6A3,DHX33,ELK3,FLNC,GAS8,HMCN1,HRNR,ITGA10,LRP1B,MYH6,NID2,OBSCN,OLAH,PTPRR,TLE2,UNC93A,VNN2	21
Cellular Assembly and Organization, Cellular Function and Maintenance	Organization of peroxisomes	9.49E-05	PEX2,PEX6,PEX7	3
Cardiovascular System Development and Function, Embryonic Development, Hematological System Development and Function, Lymphoid Tissue Structure and Development, Organ Development, Organismal Development, Tissue Development	Development of lymphatic vasculature	1.19E-04	BMP10,GDF2	2
Cancer, Gastrointestinal Disease, Organismal Injury and Abnormalities	Gastric adenocarcinoma	1.34E-04	ACO1,ALPPL2,BMP10,CEP290,COL6A3,DHX33,ELK3,FLNC,GAS8,HMCN1,HRNR,ITGA10,LRP1B,MYH6,NID2,OLAH,PTPRR,TLE2,UNC93A,VNN2	20
Cancer, Organismal Injury and Abnormalities	Solid tumor	1.41E-04	ACO1,ACOT8,ALPPL2,BMP10,BPHL,C9orf139,CACNA1S,CBR4,CCDC127,CDHR3,CEP290,CLDN3,COL6A3,CORO7/CORO7-PAM16,CTBP2,DAAM2,DHX33,DNAH1,DSC3,DST,DUSP27,ECM1,EFHC1,ELK3,EXOC3L1,F13B,FAM221A,FAM81B,FLNC,FOXK2,FXR2,GAL3ST4,GAS8,GDF2,GNA14,GTSF1L,HMCN1,HRNR,IHH,IL17RC,ITGA10,ITGB2,KCNK5,KHNYN,KPNA7,KRT82,LCP1,LRP1B,LRRC56,MCM3,mir-548,MMP27,MPEG1,MYH6,MYO7A,NBPF10 (includes others),NID2,NOP10,NPHP4,OBSCN,OLAH…	91
Cancer, Organismal Injury and Abnormalities	Carcinoma	1.48E-04	ACO1,ACOT8,ALPPL2,BMP10,BPHL,C9orf139,CACNA1S,CBR4,CCDC127,CDHR3,CEP290,CLDN3,COL6A3,CORO7/CORO7-PAM16,CTBP2,DAAM2,DHX33,DNAH1,DSC3,DST,DUSP27,ECM1,EFHC1,ELK3,EXOC3L1,F13B,FAM221A,FAM81B,FLNC,FOXK2,FXR2,GAL3ST4,GAS8,GDF2,GNA14,HMCN1,HRNR,IHH,IL17RC,ITGA10,ITGB2,KCNK5,KHNYN,KPNA7,KRT82,LCP1,LRP1B,LRRC56,MCM3,MMP27,MPEG1,MYH6,MYO7A,NID2,NPHP4,OBSCN,OLAH,PDE4C,PEX2,PEX6,PEX7,PITPNM3,PRDM1,PTPRR,RARS…	86
Cancer, Organismal Injury and Abnormalities	Nonhematologic malignant neoplasm	1.79E-04	ACO1,ACOT8,ALPPL2,BMP10,BPHL,C9orf139,CACNA1S,CBR4,CCDC127,CDHR3,CEP290,CLDN3,COL6A3,CORO7/CORO7-PAM16,CTBP2,DAAM2,DHX33,DNAH1,DSC3,DST,DUSP27,ECM1,EFHC1,ELK3,EXOC3L1,F13B,FAM221A,FAM81B,FLNC,FOXK2,FXR2,GAL3ST4,GAS8,GDF2,GNA14,GTSF1L,HMCN1,HRNR,IHH,IL17RC,ITGA10,ITGB2,KCNK5,KHNYN,KPNA7,KRT82,LCP1,LRP1B,LRRC56,MCM3,mir-548,MMP27,MPEG1,MYH6,MYO7A,NID2,NOP10,NPHP4,OBSCN,OLAH,PDE4C,PEX2,PEX6,PEX7,PIT…	90
Cancer, Organismal Injury and Abnormalities	Tumorigenesis of malignant tumor	2.07E-04	ACO1,ALPPL2,BMP10,CACNA1S,CCDC127,CDHR3,CEP290,CLDN3,COL6A3,CORO7/CORO7-PAM16,CTBP2,DHX33,DNAH1,DSC3,DST,DUSP27,ECM1,EFHC1,ELK3,EXOC3L1,F13B,FAM81B,FLNC,FOXK2,FXR2,GAS8,GDF2,HMCN1,HRNR,IL17RC,ITGA10,ITGB2,KCNK5,KPNA7,LRP1B,LRRC56,MCM3,MYH6,NID2,NPHP4,OBSCN,OLAH,PDE4C,PEX2,PITPNM3,PRDM1,PTPRR,RARS2,SEMA3C,SERPINB4,SEZ6L2,SLC26A7,SLC6A5,SNX21,STK11IP,SYNM,TLE2,TMEM266,TPR,TRAP1,UNC93A,VNN2,ZFAT,ZMY…	64
Cancer, Gastrointestinal Disease, Organismal Injury and Abnormalities	Gastrointestinal tract cancer	2.15E-04	ACO1,ALPPL2,BMP10,BPHL,C9orf139,CACNA1S,CBR4,CCDC127,CDHR3,CEP290,CLDN3,COL6A3,CORO7/CORO7-PAM16,CTBP2,DHX33,DNAH1,DSC3,DST,DUSP27,ECM1,EFHC1,ELK3,EXOC3L1,F13B,FAM81B,FLNC,FXR2,GAL3ST4,GAS8,HMCN1,HRNR,IHH,IL17RC,ITGA10,ITGB2,KCNK5,KHNYN,KRT82,LCP1,LRP1B,LRRC56,MCM3,mir-548,MMP27,MYH6,MYO7A,NID2,NPHP4,OBSCN,OLAH,PDE4C,PEX6,PITPNM3,PRDM1,PTPRR,RARS2,SDR39U1,SEMA3C,SEZ6L2,SLC26A7,SLC6A5,SNX21,STK11I…	73
Cancer, Gastrointestinal Disease, Organismal Injury and Abnormalities	Gastroesophageal adenocarcinoma	2.20E-04	ACO1,ALPPL2,BMP10,CEP290,COL6A3,DHX33,DST,ELK3,FLNC,GAS8,HMCN1,HRNR,ITGA10,LRP1B,MYH6,MYO7A,NID2,OLAH,PTPRR,TLE2,UNC93A,VNN2	22
Cancer, Gastrointestinal Disease, Organismal Injury and Abnormalities	Large intestine neoplasm	2.22E-04	ACO1,ALPPL2,BPHL,C9orf139,CACNA1S,CBR4,CCDC127,CDHR3,CEP290,CLDN3,COL6A3,CORO7/CORO7-PAM16,CTBP2,DHX33,DNAH1,DSC3,DST,DUSP27,ECM1,EFHC1,ELK3,EXOC3L1,F13B,FAM81B,FLNC,FXR2,GAL3ST4,GAS8,HMCN1,HRNR,IHH,IL17RC,ITGA10,ITGB2,KCNK5,KHNYN,KRT82,LCP1,LRP1B,LRRC56,MCM3,mir-548,MYH6,MYO7A,NBPF10 (includes others),NID2,NPHP4,OBSCN,OLAH,PDE4C,PEX6,PITPNM3,PRDM1,PTPRR,RARS2,SDR39U1,SEMA3C,SEZ6L2,SLC26A7,SLC6A5…	71
Cancer, Organismal Injury and Abnormalities	Adenocarcinoma	2.29E-04	ACO1,ACOT8,ALPPL2,BMP10,BPHL,C9orf139,CACNA1S,CBR4,CCDC127,CDHR3,CEP290,CLDN3,COL6A3,CORO7/CORO7-PAM16,CTBP2,DHX33,DNAH1,DSC3,DST,DUSP27,ECM1,EFHC1,ELK3,EXOC3L1,F13B,FAM81B,FLNC,FOXK2,FXR2,GAL3ST4,GAS8,GDF2,GNA14,HMCN1,HRNR,IHH,IL17RC,ITGA10,ITGB2,KCNK5,KHNYN,KPNA7,KRT82,LCP1,LRP1B,LRRC56,MYH6,MYO7A,NID2,NPHP4,OBSCN,OLAH,PDE4C,PEX2,PEX6,PEX7,PITPNM3,PRDM1,PTPRR,RARS2,SDR39U1,SEMA3C,SERPINA11,SERP…	80
Cancer, Organismal Injury and Abnormalities	Tumorigenesis of epithelial neoplasm	2.57E-04	ACO1,ALPPL2,BMP10,CACNA1S,CCDC127,CDHR3,CEP290,CLDN3,COL6A3,CORO7/CORO7-PAM16,CTBP2,DHX33,DNAH1,DSC3,DST,DUSP27,ECM1,EFHC1,ELK3,EXOC3L1,F13B,FAM81B,FLNC,FOXK2,FXR2,GAS8,GDF2,HMCN1,HRNR,IL17RC,ITGA10,ITGB2,KCNK5,KPNA7,LRP1B,LRRC56,MYH6,NBPF10 (includes others),NID2,NPHP4,OBSCN,OLAH,PDE4C,PEX2,PITPNM3,PRDM1,PTPRR,RARS2,SEMA3C,SERPINB4,SEZ6L2,SLC26A7,SLC6A5,SNX21,STK11IP,SYNM,TLE2,TMEM266,TPR,TRAP1,…	64
Embryonic Development, Organ Development, Organismal Development, Skeletal and Muscular System Development and Function, Tissue Development	Formation of muscle	2.98E-04	BMP10,CACNA1S,COL6A3,CTBP2,FLNC,IHH,MYH6,OBSCN,TCF15	9
Cancer, Organismal Injury and Abnormalities	Tumorigenesis of carcinoma	3.09E-04	ACO1,ALPPL2,BMP10,CACNA1S,CCDC127,CDHR3,CEP290,CLDN3,COL6A3,CORO7/CORO7-PAM16,CTBP2,DHX33,DNAH1,DSC3,DST,DUSP27,ECM1,EFHC1,ELK3,EXOC3L1,F13B,FAM81B,FLNC,FOXK2,FXR2,GAS8,GDF2,HMCN1,HRNR,IL17RC,ITGA10,ITGB2,KCNK5,KPNA7,LRP1B,LRRC56,MYH6,NID2,NPHP4,OBSCN,OLAH,PDE4C,PEX2,PITPNM3,PRDM1,PTPRR,RARS2,SEMA3C,SERPINB4,SEZ6L2,SLC26A7,SLC6A5,SNX21,STK11IP,SYNM,TLE2,TMEM266,TPR,TRAP1,UNC93A,VNN2,ZFAT,ZMYM4	63
Cancer, Gastrointestinal Disease, Organismal Injury and Abnormalities	Gastro-esophageal carcinoma	3.21E-04	ACO1,ALPPL2,BMP10,CEP290,COL6A3,DHX33,DST,ELK3,FLNC,GAS8,HMCN1,HRNR,ITGA10,LRP1B,MYH6,MYO7A,NID2,OBSCN,OLAH,PTPRR,TLE2,UNC93A,VNN2	23
Cancer, Gastrointestinal Disease, Organismal Injury and Abnormalities	Malignant neoplasm of large intestine	4.07E-04	ACO1,ALPPL2,BPHL,C9orf139,CACNA1S,CBR4,CCDC127,CDHR3,CEP290,CLDN3,COL6A3,CORO7/CORO7-PAM16,CTBP2,DHX33,DNAH1,DSC3,DST,DUSP27,ECM1,EFHC1,ELK3,EXOC3L1,F13B,FAM81B,FLNC,FXR2,GAL3ST4,GAS8,HMCN1,HRNR,IHH,IL17RC,ITGA10,ITGB2,KCNK5,KHNYN,KRT82,LCP1,LRP1B,LRRC56,MCM3,mir-548,MYH6,MYO7A,NID2,NPHP4,OBSCN,OLAH,PDE4C,PEX6,PITPNM3,PRDM1,PTPRR,RARS2,SDR39U1,SEMA3C,SEZ6L2,SLC26A7,SLC6A5,SNX21,STK11IP,SYNM,TCF15…	70
Developmental Disorder, Hereditary Disorder, Ophthalmic Disease, Organismal Injury and Abnormalities, Renal and Urological Disease	Renal dysplasia and retinal aplasia	4.14E-04	CEP290,NPHP4	2
Cellular Function and Maintenance	Organization of cells	4.24E-04	BMP10,HRNR,MYH6,OBSCN	4
Cancer, Organismal Injury and Abnormalities, Reproductive System Disease	Prostatic adenocarcinoma	6.27E-04	ACOT8,CACNA1S,CDHR3,CEP290,DNAH1,DSC3,DST,FAM81B,FLNC,GNA14,HMCN1,HRNR,IL17RC,ITGA10,KCNK5,KPNA7,LCP1,LRP1B,MYH6,MYO7A,NPHP4,OBSCN,PDE4C,PEX6,PEX7,RARS2,SLC26A7,SLC6A5,STK11IP,TMEM266,TPR,UPP1,VNN2	33
Cancer, Organismal Injury and Abnormalities, Reproductive System Disease	Prostatic carcinoma	6.28E-04	ACOT8,CACNA1S,CDHR3,CEP290,DNAH1,DSC3,DST,ECM1,FAM81B,FLNC,GNA14,HMCN1,HRNR,IL17RC,ITGA10,KCNK5,KPNA7,LCP1,LRP1B,MYH6,MYO7A,NPHP4,OBSCN,PDE4C,PEX6,PEX7,RARS2,SLC26A7,SLC6A5,STK11IP,TMEM266,TPR,UPP1,VNN2	34
Cancer, Gastrointestinal Disease, Organismal Injury and Abnormalities	Digestive organ tumor	6.44E-04	ACO1,ACOT8,ALPPL2,BMP10,BPHL,C9orf139,CACNA1S,CBR4,CCDC127,CDHR3,CEP290,CLDN3,COL6A3,CORO7/CORO7-PAM16,CTBP2,DAAM2,DHX33,DNAH1,DSC3,DST,DUSP27,ECM1,EFHC1,ELK3,EXOC3L1,F13B,FAM221A,FAM81B,FLNC,FXR2,GAL3ST4,GAS8,HMCN1,HRNR,IHH,IL17RC,ITGA10,ITGB2,KCNK5,KHNYN,KPNA7,KRT82,LCP1,LRP1B,LRRC56,MCM3,mir-548,MMP27,MYH6,MYO7A,NBPF10 (includes others),NID2,NPHP4,OBSCN,OLAH,PDE4C,PEX6,PITPNM3,PRDM1,PTPRR,RARS…	80
Cancer, Gastrointestinal Disease, Organismal Injury and Abnormalities	Digestive system cancer	6.49E-04	ACO1,ACOT8,ALPPL2,BMP10,BPHL,C9orf139,CACNA1S,CBR4,CCDC127,CDHR3,CEP290,CLDN3,COL6A3,CORO7/CORO7-PAM16,CTBP2,DAAM2,DHX33,DNAH1,DSC3,DST,DUSP27,ECM1,EFHC1,ELK3,EXOC3L1,F13B,FAM221A,FAM81B,FLNC,FXR2,GAL3ST4,GAS8,HMCN1,HRNR,IHH,IL17RC,ITGA10,ITGB2,KCNK5,KHNYN,KPNA7,KRT82,LCP1,LRP1B,LRRC56,MCM3,mir-548,MMP27,MYH6,MYO7A,NID2,NPHP4,OBSCN,OLAH,PDE4C,PEX6,PITPNM3,PRDM1,PTPRR,RARS2,SDR39U1,SEMA3C,SERPINA1…	79
Connective Tissue Disorders, Hematological Disease, Immunological Disease, Organismal Injury and Abnormalities	Neutrophilia of blood	7.05E-04	ITGB2,PRDM1	2
Cellular Assembly and Organization	Quantity of peroxisomes	7.05E-04	ACOT8,PEX2	2
Cancer, Gastrointestinal Disease, Organismal Injury and Abnormalities	Gastrointestinal carcinoma	7.47E-04	ACO1,ALPPL2,BMP10,BPHL,C9orf139,CBR4,CCDC127,CDHR3,CEP290,COL6A3,CORO7/CORO7-PAM16,CTBP2,DHX33,DNAH1,DSC3,DST,DUSP27,ECM1,EFHC1,ELK3,EXOC3L1,F13B,FAM81B,FLNC,FXR2,GAL3ST4,GAS8,HMCN1,HRNR,IHH,IL17RC,ITGA10,ITGB2,KCNK5,KHNYN,KRT82,LCP1,LRP1B,LRRC56,MMP27,MYH6,MYO7A,NID2,NPHP4,OBSCN,OLAH,PDE4C,PEX6,PITPNM3,PRDM1,PTPRR,RARS2,SDR39U1,SEMA3C,SEZ6L2,SLC26A7,SLC6A5,SNX21,STK11IP,SYNM,TCF15,TLE2,TMEM114,T…	69
Connective Tissue Development and Function, Skeletal and Muscular System Development and Function, Tissue Development	Cartilage development	7.83E-04	BMP10,ECM1,GDF2,IHH,ITGA10	5
Organ Morphology, Organismal Injury and Abnormalities, Skeletal and Muscular Disorders, Skeletal and Muscular System Development and Function	Abnormal morphology of intercostal muscle	8.79E-04	FLNC,TCF15	2
Connective Tissue Disorders, Developmental Disorder, Hereditary Disorder, Organismal Injury and Abnormalities, Skeletal and Muscular Disorders	Rhizomelia	8.79E-04	IHH,PEX7	2
Cancer, Organismal Injury and Abnormalities	Abdominal adenocarcinoma	9.30E-04	ACO1,ACOT8,ALPPL2,BMP10,CACNA1S,CCDC127,CDHR3,CEP290,CLDN3,COL6A3,CORO7/CORO7-PAM16,CTBP2,DHX33,DNAH1,DSC3,DST,DUSP27,ECM1,EFHC1,ELK3,EXOC3L1,F13B,FAM81B,FLNC,FOXK2,FXR2,GAS8,GDF2,HMCN1,HRNR,IL17RC,ITGA10,ITGB2,KCNK5,KPNA7,LRP1B,LRRC56,MYH6,MYO7A,NID2,NPHP4,OBSCN,OLAH,PDE4C,PEX2,PITPNM3,PRDM1,PTPRR,SEMA3C,SERPINA11,SERPINB4,SEZ6L2,SLC26A7,SLC6A5,SNX21,STK11IP,SYNM,TLE2,TMEM266,TPR,UNC93A,VNN2,ZFA…	64
Cellular Development, Cellular Growth and Proliferation, Embryonic Development, Organ Development, Organismal Development, Skeletal and Muscular System Development and Function, Tissue Development	Formation of muscle cells	1.00E-03	BMP10,CACNA1S,FLNC,MYH6,OBSCN	5
Cardiovascular System Development and Function, Cellular Assembly and Organization, Cellular Development, Cellular Function and Maintenance, Cellular Growth and Proliferation, Embryonic Development, Organ Development, Organismal Development, Skeletal and Muscular System Development and Function, Tissue Development	Organization of sarcomere	1.02E-03	BMP10,MYH6,OBSCN	3
Cancer, Gastrointestinal Disease, Organismal Injury and Abnormalities	Large intestine carcinoma	1.03E-03	ACO1,ALPPL2,BPHL,C9orf139,CBR4,CCDC127,CDHR3,CEP290,COL6A3,CORO7/CORO7-PAM16,CTBP2,DHX33,DNAH1,DSC3,DST,DUSP27,ECM1,EFHC1,ELK3,EXOC3L1,F13B,FAM81B,FLNC,FXR2,GAL3ST4,GAS8,HMCN1,HRNR,IHH,IL17RC,ITGA10,ITGB2,KCNK5,KHNYN,KRT82,LCP1,LRP1B,LRRC56,MYH6,MYO7A,NID2,NPHP4,OBSCN,OLAH,PDE4C,PEX6,PITPNM3,PRDM1,PTPRR,RARS2,SDR39U1,SEMA3C,SEZ6L2,SLC26A7,SLC6A5,SNX21,STK11IP,SYNM,TCF15,TLE2,TMEM114,TPR,TRAP1,VNN…	66
Cancer, Organismal Injury and Abnormalities, Reproductive System Disease	Prostate cancer	1.10E-03	ACO1,ACOT8,CACNA1S,CDHR3,CEP290,COL6A3,DNAH1,DSC3,DST,ECM1,FAM81B,FLNC,GNA14,HMCN1,HRNR,IL17RC,ITGA10,KCNK5,KPNA7,LCP1,LRP1B,MYH6,MYO7A,NPHP4,OBSCN,PDE4C,PEX6,PEX7,RARS2,SERPINB4,SLC26A7,SLC6A5,STK11IP,TMEM266,TPR,UPP1,VNN2	37
Cancer, Gastrointestinal Disease, Organismal Injury and Abnormalities	Upper gastrointestinal tract tumor	1.10E-03	ACO1,ALPPL2,BMP10,CCDC127,CEP290,COL6A3,CTBP2,DAAM2,DHX33,DST,ELK3,FLNC,GAS8,HMCN1,HRNR,ITGA10,LCP1,LRP1B,MMP27,MYH6,MYO7A,NID2,OBSCN,OLAH,PTPRR,SLC6A5,TLE2,TRAP1,UNC93A,UPP1,VNN2	31
Cellular Function and Maintenance	Movement of organelle	1.16E-03	DNAH1,GAS8,MYH6,MYO7A	4
Developmental Disorder, Hereditary Disorder, Metabolic Disease, Organismal Injury and Abnormalities	Zellweger peroxisome biogenesis disorder 1A	1.28E-03	PEX2,PEX6	2
Cancer, Organismal Injury and Abnormalities	Tumorigenesis of adenocarcinoma	1.34E-03	CEP290,CLDN3,COL6A3,DST,DUSP27,FLNC,FOXK2,GAS8,GDF2,HMCN1,HRNR,LRP1B,MYH6,NPHP4,OBSCN,OLAH,PDE4C,PRDM1,PTPRR,RARS2,SEMA3C,SERPINB4,SLC6A5,SNX21,STK11IP,SYNM,TMEM266,TPR,ZFAT	29
Cell-To-Cell Signaling and Interaction, Hematological System Development and Function, Immune Cell Trafficking	Adhesion of B-lymphocyte derived cell lines	1.51E-03	ITGB2,KCNK5	2
Molecular Transport	Quantity of bicarbonate	1.51E-03	KCNK5,SLC26A7	2
Cancer, Gastrointestinal Disease, Organismal Injury and Abnormalities	Large intestine adenocarcinoma	1.54E-03	ACO1,ALPPL2,BPHL,C9orf139,CBR4,CCDC127,CDHR3,CEP290,COL6A3,CORO7/CORO7-PAM16,CTBP2,DHX33,DNAH1,DSC3,DST,DUSP27,ECM1,EFHC1,ELK3,EXOC3L1,F13B,FAM81B,FLNC,FXR2,GAL3ST4,GAS8,HMCN1,HRNR,IHH,IL17RC,ITGA10,ITGB2,KCNK5,KHNYN,KRT82,LCP1,LRP1B,LRRC56,MYH6,MYO7A,NID2,NPHP4,OBSCN,OLAH,PDE4C,PEX6,PITPNM3,PRDM1,PTPRR,RARS2,SDR39U1,SEMA3C,SEZ6L2,SLC26A7,SLC6A5,SNX21,STK11IP,SYNM,TCF15,TLE2,TMEM114,TPR,VNN2,ZFAT…	65
Cancer, Gastrointestinal Disease, Organismal Injury and Abnormalities	Tumorigenesis of digestive organ tumor	1.62E-03	ACO1,ALPPL2,BMP10,CCDC127,CDHR3,CEP290,COL6A3,CORO7/CORO7-PAM16,CTBP2,DHX33,DNAH1,DST,DUSP27,ECM1,EFHC1,ELK3,EXOC3L1,F13B,FAM81B,FLNC,FXR2,GAS8,HMCN1,HRNR,IL17RC,ITGA10,ITGB2,KCNK5,LRP1B,LRRC56,MYH6,NID2,NPHP4,OBSCN,OLAH,PITPNM3,PTPRR,SEZ6L2,SLC26A7,SYNM,TLE2,TPR,TRAP1,UNC93A,VNN2,ZFAT,ZMYM4	47
Cancer, Gastrointestinal Disease, Organismal Injury and Abnormalities	Gastrointestinal adenocarcinoma	1.80E-03	ACO1,ALPPL2,BMP10,CCDC127,CDHR3,CEP290,COL6A3,CORO7/CORO7-PAM16,CTBP2,DHX33,DNAH1,DST,DUSP27,ECM1,EFHC1,ELK3,EXOC3L1,F13B,FAM81B,FLNC,FXR2,GAS8,HMCN1,HRNR,IL17RC,ITGA10,ITGB2,KCNK5,LRP1B,LRRC56,MYH6,MYO7A,NID2,NPHP4,OBSCN,OLAH,PITPNM3,PTPRR,SEZ6L2,SLC26A7,SYNM,TLE2,TPR,UNC93A,VNN2,ZFAT,ZMYM4	47
Cardiovascular System Development and Function, Embryonic Development, Organ Development, Organismal Development, Tissue Development	Development of adult heart	2.02E-03	BMP10,MYH6	2
Embryonic Development, Organ Development, Organismal Development, Skeletal and Muscular System Development and Function, Tissue Development	Morphogenesis of muscle	2.05E-03	BMP10,MYH6,TCF15	3
Gastrointestinal Disease, Hepatic System Disease, Organismal Injury and Abnormalities	Liver lesion	2.17E-03	ACO1,ACOT8,CACNA1S,CEP290,COL6A3,DAAM2,DNAH1,DSC3,DST,DUSP27,ECM1,EFHC1,FAM221A,FLNC,FXR2,HMCN1,HRNR,IHH,ITGA10,ITGB2,KHNYN,KPNA7,KRT82,LRP1B,MCM3,MMP27,MYH6,MYO7A,NID2,NPHP4,OBSCN,PDE4C,PITPNM3,PRDM1,PTPRR,RARS2,SDR39U1,SEMA3C,SEZ6L2,SLC26A7,STK11IP,TPR,UPP1,VASN,ZMYM4	45
Cellular Assembly and Organization, Cellular Function and Maintenance, Cellular Movement	Movement of actin filaments	2.30E-03	MYH6,MYO7A	2
Cancer, Organismal Injury and Abnormalities, Reproductive System Disease	HER2-positive carcinoma of breast	2.39E-03	DST,LRP1B,MMP27,SEMA3C,ZFAT	5
Hereditary Disorder, Ophthalmic Disease, Organismal Injury and Abnormalities	Hereditary retinal disease	2.54E-03	CEP290,HMCN1,MYO7A,NPHP4,PITPNM3	5
Cancer, Organismal Injury and Abnormalities, Skeletal and Muscular Disorders	Rhabdomyosarcoma	2.56E-03	CACNA1S,CTBP2,DSC3,DST,LRP1B,NPHP4,RAB40A,TLE2	8
Cancer, Organismal Injury and Abnormalities	Connective tissue tumor	2.84E-03	CACNA1S,CLDN3,COL6A3,CTBP2,DSC3,DST,GDF2,HRNR,LRP1B,MCM3,NPHP4,RAB40A,TLE2	13
Renal and Urological System Development and Function	PH of urine	2.92E-03	KCNK5,SLC26A7	2
Cancer, Gastrointestinal Disease, Organismal Injury and Abnormalities	Upper gastrointestinal tract cancer	2.97E-03	ACO1,ALPPL2,BMP10,CEP290,COL6A3,DHX33,DST,ELK3,FLNC,GAS8,HMCN1,HRNR,ITGA10,LRP1B,MMP27,MYH6,MYO7A,NID2,OBSCN,OLAH,PTPRR,TLE2,UNC93A,VNN2	24
Cancer, Gastrointestinal Disease, Hepatic System Disease, Organismal Injury and Abnormalities	Liver carcinoma	3.03E-03	ACO1,ACOT8,CACNA1S,CEP290,COL6A3,DAAM2,DNAH1,DSC3,DST,DUSP27,ECM1,EFHC1,FAM221A,FLNC,FXR2,HMCN1,HRNR,IHH,ITGA10,KHNYN,KPNA7,KRT82,LRP1B,MCM3,MMP27,MYH6,MYO7A,NID2,NPHP4,OBSCN,PITPNM3,PRDM1,PTPRR,RARS2,SDR39U1,SEMA3C,SEZ6L2,STK11IP,TPR,UPP1,ZMYM4	41
Cancer, Organismal Injury and Abnormalities, Skeletal and Muscular Disorders	Embryonal rhabdomyosarcoma	3.58E-03	CACNA1S,DSC3,DST,LRP1B,NPHP4,RAB40A,TLE2	7
Cell-To-Cell Signaling and Interaction, Reproductive System Development and Function	Adhesion of gonadal cell lines	3.60E-03	ITGA10,ITGB2	2
Cardiovascular Disease, Organismal Injury and Abnormalities	Arteriovenous malformation	3.60E-03	BMP10,GDF2	2
Cancer, Gastrointestinal Disease, Organismal Injury and Abnormalities	Colorectal neoplasia	3.61E-03	CACNA1S,CCDC127,CDHR3,CEP290,CLDN3,COL6A3,CORO7/CORO7-PAM16,CTBP2,DNAH1,DST,DUSP27,ECM1,EFHC1,ELK3,EXOC3L1,F13B,FAM81B,FLNC,FXR2,GAS8,HMCN1,HRNR,IHH,IL17RC,ITGA10,ITGB2,KCNK5,LRP1B,LRRC56,MCM3,mir-548,MYH6,NBPF10 (includes others),NID2,NPHP4,OBSCN,OLAH,PITPNM3,PTPRR,SEZ6L2,SLC26A7,SYNM,TLE2,TPR,TRAP1,ZFAT,ZMYM4	47
Cancer, Gastrointestinal Disease, Organismal Injury and Abnormalities	Colon tumor	4.42E-03	CCDC127,CDHR3,CEP290,CLDN3,COL6A3,CORO7/CORO7-PAM16,CTBP2,DNAH1,DST,DUSP27,ECM1,EFHC1,ELK3,EXOC3L1,FAM81B,FLNC,FXR2,GAS8,HMCN1,HRNR,IHH,IL17RC,ITGA10,ITGB2,KCNK5,LRP1B,LRRC56,MCM3,MYH6,NID2,NPHP4,OBSCN,OLAH,PITPNM3,SEZ6L2,SLC26A7,SYNM,TLE2,TPR,TRAP1,ZFAT,ZMYM4	42
Embryonic Development, Organ Development, Organ Morphology, Organismal Development, Organismal Injury and Abnormalities, Respiratory Disease, Respiratory System Development and Function, Tissue Development, Tissue Morphology	Abnormal morphology of lung pleura	4.50E-03	ELK3	1
Organismal Development	Accumulation of chyle	4.50E-03	ELK3	1
Connective Tissue Disorders, Developmental Disorder, Hereditary Disorder, Organismal Injury and Abnormalities, Skeletal and Muscular Disorders	Acrocapitofemoral dysplasia	4.50E-03	IHH	1
Skeletal and Muscular System Development and Function	Adaptation of skeletal muscle	4.50E-03	CACNA1S	1
Cell-mediated Immune Response, Cellular Movement, Hematological System Development and Function, Immune Cell Trafficking	Arrest in cell rolling of memory T lymphocytes	4.50E-03	ITGB2	1
Cardiovascular Disease, Developmental Disorder, Hereditary Disorder, Organismal Injury and Abnormalities	Atrial septal defect type 3	4.50E-03	MYH6	1
Cardiovascular System Development and Function, Cell-To-Cell Signaling and Interaction	Attachment of HCAEC cells	4.50E-03	ITGB2	1
Cell-To-Cell Signaling and Interaction, Hematological System Development and Function, Immune Cell Trafficking	Attachment of neutrophils	4.50E-03	ITGB2	1
Dermatological Diseases and Conditions, Inflammatory Disease, Inflammatory Response, Organismal Injury and Abnormalities	Autoeczematization dermatitis	4.50E-03	PRDM1	1
Auditory Disease, Hereditary Disorder, Neurological Disease, Organismal Injury and Abnormalities	Autosomal dominant 11 deafness	4.50E-03	MYO7A	1
Hereditary Disorder, Immunological Disease, Neurological Disease, Organismal Injury and Abnormalities	Autosomal dominant hyperekplexia type 3	4.50E-03	SLC6A5	1
Auditory Disease, Developmental Disorder, Hereditary Disorder, Neurological Disease, Organismal Injury and Abnormalities	Autosomal recessive deafness type 2	4.50E-03	MYO7A	1
Connective Tissue Disorders, Dermatological Diseases and Conditions, Developmental Disorder, Hereditary Disorder, Organismal Injury and Abnormalities	Autosomal recessive epidermolysis bullosa simplex type 2	4.50E-03	DST	1
Hereditary Disorder, Immunological Disease, Neurological Disease, Organismal Injury and Abnormalities	Autosomal recessive hyperekplexia type 3	4.50E-03	SLC6A5	1
Cell Morphology, Cellular Assembly and Organization	Coalignment of microfilaments	4.50E-03	DST	1
Cell Morphology, Cellular Assembly and Organization, Nervous System Development and Function	Coalignment of neurofilaments	4.50E-03	DST	1
Developmental Disorder, Hereditary Disorder, Ophthalmic Disease, Organismal Injury and Abnormalities	Cone-rod dystrophy type 5	4.50E-03	PITPNM3	1
Skeletal and Muscular System Development and Function	Contractility of skeletal muscle tissue	4.50E-03	COL6A3	1
Small Molecule Biochemistry	Conversion of citric acid	4.50E-03	ACO1	1
Carbohydrate Metabolism	Conversion of isocitric acid	4.50E-03	ACO1	1
Cell Death and Survival	Cytolysis of neutrophils	4.50E-03	ITGB2	1
Developmental Disorder, Hematological Disease, Hereditary Disorder, Organismal Injury and Abnormalities	Deficiency of factor XIII subunit B	4.50E-03	F13B	1
Cell Death and Survival	Degradation of photoreceptors	4.50E-03	MYO7A	1
Connective Tissue Development and Function, Skeletal and Muscular System Development and Function, Tissue Development	Delay in initiation of formation of ossification zone	4.50E-03	ECM1	1
Cell Morphology, Cell-To-Cell Signaling and Interaction, Cellular Function and Maintenance, Nervous System Development and Function	Depolarization of hair cells	4.50E-03	MYO7A	1
Cardiovascular System Development and Function, Embryonic Development, Hematological System Development and Function, Lymphoid Tissue Structure and Development, Organ Development, Organismal Development, Tissue Development	Development of collecting lymphatic vessel	4.50E-03	GDF2	1
Cell Morphology, Cell-To-Cell Signaling and Interaction, Cellular Assembly and Organization, Cellular Function and Maintenance	Development of stereocilia	4.50E-03	MYO7A	1
Cellular Development, Digestive System Development and Function, Tissue Development	Differentiation of colonocytes	4.50E-03	IHH	1
Cellular Development, Tissue Development	Differentiation of epithelial stem cells	4.50E-03	IHH	1
Developmental Disorder, Hereditary Disorder, Organismal Injury and Abnormalities, Skeletal and Muscular Disorders	Distal myopathy type 4	4.50E-03	FLNC	1
Lymphoid Tissue Structure and Development	Draining efficiency of lymph vessel	4.50E-03	GDF2	1
Dermatological Diseases and Conditions, Inflammatory Disease, Inflammatory Response, Organismal Injury and Abnormalities	Dyshidrotic eczema	4.50E-03	PRDM1	1
Hereditary Disorder, Neurological Disease, Organismal Injury and Abnormalities	Dystonia type 27	4.50E-03	COL6A3	1
Dermatological Diseases and Conditions, Hereditary Disorder, Infectious Diseases, Organismal Injury and Abnormalities	Familial candidiasis type 9	4.50E-03	IL17RC	1
Cardiovascular Disease, Hereditary Disorder, Organismal Injury and Abnormalities, Skeletal and Muscular Disorders	Familial hypertrophic cardiomyopathy type 14	4.50E-03	MYH6	1
Hereditary Disorder, Organismal Injury and Abnormalities, Skeletal and Muscular Disorders	Filamin C-related myofibrillar myopathy	4.50E-03	FLNC	1
Tissue Development	Formation of epithelial barrier	4.50E-03	PRDM1	1
Auditory Disease, Dental Disease, Dermatological Diseases and Conditions, Developmental Disorder, Gastrointestinal Disease, Hereditary Disorder, Metabolic Disease, Neurological Disease, Organismal Injury and Abnormalities, Skeletal and Muscular Disorders	Heimler syndrome type 2	4.50E-03	PEX6	1
Cellular Development, Cellular Growth and Proliferation, Embryonic Development, Hematological System Development and Function, Hematopoiesis, Organismal Development, Tissue Development	Hematopoiesis of epiblast cells	4.50E-03	IHH	1
Hereditary Disorder, Neurological Disease, Organismal Injury and Abnormalities	Hereditary essential tremor type 5	4.50E-03	TENM4	1
Cardiovascular Disease, Hereditary Disorder, Organismal Injury and Abnormalities	Hereditary hemorrhagic telangiectasia type 5	4.50E-03	GDF2	1
Hereditary Disorder, Neurological Disease, Organismal Injury and Abnormalities	Hereditary sensory and autonomic neuropathy type VI	4.50E-03	DST	1
Nucleic Acid Metabolism, Small Molecule Biochemistry	Homeostasis of uridine	4.50E-03	UPP1	1
Cancer, Immunological Disease, Organismal Injury and Abnormalities	Hyperplasia of collecting lymphatic vessel	4.50E-03	GDF2	1
Cardiovascular Disease, Cardiovascular System Development and Function, Organ Morphology, Organismal Development, Organismal Injury and Abnormalities	Hypertrophy of cardiac anterior wall	4.50E-03	MYH6	1
Respiratory Disease	Hyperventilation	4.50E-03	KCNK5	1
Dermatological Diseases and Conditions, Hereditary Disorder, Organismal Injury and Abnormalities	Hypotrichosis and recurrent skin vesicles	4.50E-03	DSC3	1
Developmental Disorder, Hereditary Disorder, Neurological Disease, Organismal Injury and Abnormalities, Renal and Urological Disease, Skeletal and Muscular Disorders	Joubert syndrome type 5	4.50E-03	CEP290	1
Developmental Disorder, Hereditary Disorder, Ophthalmic Disease, Organismal Injury and Abnormalities	Leber congenital amaurosis type 10	4.50E-03	CEP290	1
Dermatological Diseases and Conditions, Hereditary Disorder, Metabolic Disease, Organismal Injury and Abnormalities	Lipoid proteinosis of urbach and wiethe	4.50E-03	ECM1	1
Cellular Function and Maintenance, Hematological System Development and Function	Maintenance of plasma cells	4.50E-03	PRDM1	1
Developmental Disorder, Hereditary Disorder, Organismal Injury and Abnormalities, Renal and Urological Disease	Meckel syndrome type 4	4.50E-03	CEP290	1
DNA Replication, Recombination, and Repair, Nucleic Acid Metabolism, Small Molecule Biochemistry	Metabolism of uridine	4.50E-03	UPP1	1
Cellular Assembly and Organization, Cellular Function and Maintenance	Mislocalization of melanosomes	4.50E-03	MYO7A	1
Developmental Disorder, Hereditary Disorder, Organismal Injury and Abnormalities, Renal and Urological Disease	Nephronophthisis type 4	4.50E-03	NPHP4	1
Dermatological Diseases and Conditions, Inflammatory Disease, Inflammatory Response, Organismal Injury and Abnormalities	Nummular eczema	4.50E-03	PRDM1	1
Developmental Disorder, Hereditary Disorder, Metabolic Disease, Organismal Injury and Abnormalities	Peroxisome biogenesis disorder 4B	4.50E-03	PEX6	1
Developmental Disorder, Hereditary Disorder, Metabolic Disease, Organismal Injury and Abnormalities	Peroxisome biogenesis disorder 4a (zellweger)	4.50E-03	PEX6	1
Developmental Disorder, Hereditary Disorder, Metabolic Disease, Organismal Injury and Abnormalities	Peroxisome biogenesis disorder 5B	4.50E-03	PEX2	1
Developmental Disorder, Hereditary Disorder, Metabolic Disease, Organismal Injury and Abnormalities	Peroxisome biogenesis disorder 5a (zellweger)	4.50E-03	PEX2	1
Developmental Disorder, Hereditary Disorder, Metabolic Disease, Organismal Injury and Abnormalities	Peroxisome biogenesis disorder 9B	4.50E-03	PEX7	1
Hematological Disease, Immunological Disease, Organismal Injury and Abnormalities	Persistent neutrophilia	4.50E-03	ITGB2	1
Developmental Disorder, Hereditary Disorder, Neurological Disease, Organismal Injury and Abnormalities	Pontocerebellar hypoplasia, type 6	4.50E-03	RARS2	1
Developmental Disorder, Hereditary Disorder, Organismal Injury and Abnormalities, Respiratory Disease	Primary ciliary dyskinesia type 33	4.50E-03	GAS8	1
Inflammatory Response	Pus	4.50E-03	ITGB2	1
Cellular Assembly and Organization	Quantity of collagen VI microfibrils	4.50E-03	COL6A3	1
Embryonic Development, Tissue Morphology	Quantity of premuscle mass	4.50E-03	COL6A3	1
Nervous System Development and Function, Organ Morphology, Tissue Morphology	Quantity of rod bipolar cells	4.50E-03	PRDM1	1
Cell Death and Survival, Cellular Development, Nervous System Development and Function, Tissue Development, Tissue Morphology	Regeneration of bipolar cells	4.50E-03	PRDM1	1
Nucleic Acid Metabolism, Small Molecule Biochemistry	Retention of uridine	4.50E-03	UPP1	1
Connective Tissue Disorders, Developmental Disorder, Hereditary Disorder, Metabolic Disease, Organismal Injury and Abnormalities, Skeletal and Muscular Disorders	Rhizomelic chondrodysplasia punctata type 1	4.50E-03	PEX7	1
Developmental Disorder, Hereditary Disorder, Ophthalmic Disease, Organismal Injury and Abnormalities, Renal and Urological Disease	Senior-Loken syndrome 4	4.50E-03	NPHP4	1
Developmental Disorder, Hereditary Disorder, Ophthalmic Disease, Organismal Injury and Abnormalities, Renal and Urological Disease	Senior-Loken syndrome 6	4.50E-03	CEP290	1
Cardiovascular Disease, Hereditary Disorder, Organismal Injury and Abnormalities	Sick sinus syndrome type 3	4.50E-03	MYH6	1
Cell Morphology, Hair and Skin Development and Function, Organ Morphology, Tissue Morphology	Size of corneocytes	4.50E-03	PRDM1	1
Hereditary Disorder, Organismal Injury and Abnormalities, Skeletal and Muscular Disorders	Susceptibility to malignant hyperthermia 5	4.50E-03	CACNA1S	1
Cellular Movement, Hematological System Development and Function, Immune Cell Trafficking, Inflammatory Response	Trafficking of neutrophils	4.50E-03	ITGB2	1
Cardiovascular System Development and Function, Embryonic Development, Organismal Development, Tissue Development	Vasculogenesis of epiblast	4.50E-03	IHH	1
Developmental Disorder, Hereditary Disorder, Metabolic Disease, Organismal Injury and Abnormalities	Zellweger-like syndrome	4.50E-03	PEX6	1
Molecular Transport, Protein Trafficking	Transport of protein	4.67E-03	CEP290,LRP1B,MYO7A,PEX6,PEX7,TPR	6
Connective Tissue Disorders, Developmental Disorder, Hereditary Disorder, Organismal Injury and Abnormalities, Skeletal and Muscular Disorders	Chondrodysplasia	4.70E-03	CORO7/CORO7-PAM16,IHH,PEX7	3
Nervous System Development and Function, Neurological Disease, Organ Morphology, Tissue Morphology	Abnormal morphology of white matter	4.76E-03	PEX2,UPP1	2
Molecular Transport, Protein Trafficking	Import of protein	4.88E-03	PEX6,PEX7,TPR	3
Connective Tissue Development and Function, Embryonic Development, Organ Morphology, Organismal Development, Skeletal and Muscular System Development and Function, Tissue Development	Size of femur	5.17E-03	ECM1,PRDM1	2
Inflammatory Disease	Chronic inflammatory disorder	5.55E-03	ACO1,CACNA1S,DNAH1,HELZ2,IL17RC,ITGB2,LCP1,LRP1B,OLAH,PDE4C,PRDM1,TENM4,TMEM266,UNC93A,VNN2	15
Cancer, Gastrointestinal Disease, Hepatic System Disease, Organismal Injury and Abnormalities	Liver tumor	5.61E-03	ACO1,ACOT8,CACNA1S,CEP290,COL6A3,DAAM2,DNAH1,DSC3,DST,DUSP27,ECM1,EFHC1,FAM221A,FLNC,FXR2,HMCN1,HRNR,IHH,ITGA10,KHNYN,KPNA7,KRT82,LRP1B,MCM3,MMP27,MYH6,MYO7A,NID2,NPHP4,OBSCN,PITPNM3,PRDM1,PTPRR,RARS2,SDR39U1,SEMA3C,SEZ6L2,SLC26A7,STK11IP,TPR,UPP1,ZMYM4	42
Gastrointestinal Disease	Aphagia	5.61E-03	PEX2,TCF15	2
Cancer, Gastrointestinal Disease, Organismal Injury and Abnormalities	Colon cancer	6.74E-03	CCDC127,CDHR3,CEP290,CLDN3,COL6A3,CORO7/CORO7-PAM16,CTBP2,DNAH1,DST,DUSP27,ECM1,EFHC1,ELK3,EXOC3L1,FAM81B,FLNC,FXR2,GAS8,HMCN1,HRNR,IL17RC,ITGA10,ITGB2,KCNK5,LRP1B,LRRC56,MCM3,MYH6,NID2,NPHP4,OBSCN,OLAH,PITPNM3,SEZ6L2,SLC26A7,SYNM,TLE2,TPR,TRAP1,ZFAT,ZMYM4	41
Cancer, Organismal Injury and Abnormalities	Soft tissue sarcoma	6.79E-03	CACNA1S,CLDN3,CTBP2,DSC3,DST,LRP1B,NPHP4,RAB40A,TLE2	9
Cancer, Gastrointestinal Disease, Organismal Injury and Abnormalities	Colorectal carcinoma	6.92E-03	CCDC127,CDHR3,CEP290,COL6A3,CORO7/CORO7-PAM16,CTBP2,DNAH1,DST,DUSP27,ECM1,EFHC1,ELK3,EXOC3L1,F13B,FAM81B,FLNC,FXR2,GAS8,HMCN1,HRNR,IL17RC,ITGA10,ITGB2,KCNK5,LRP1B,LRRC56,MYH6,NID2,NPHP4,OBSCN,OLAH,PITPNM3,PTPRR,SEZ6L2,SLC26A7,SYNM,TLE2,TPR,TRAP1,ZFAT,ZMYM4	41
Cancer, Organismal Injury and Abnormalities	Blue round small cell tumor	7.02E-03	CACNA1S,CTBP2,DSC3,DST,LRP1B,NPHP4,RAB40A,TLE2,TPR	9
Developmental Disorder, Hereditary Disorder, Ophthalmic Disease, Organismal Injury and Abnormalities	Leber congenital amaurosis	7.50E-03	CEP290,NPHP4	2
Cardiovascular System Development and Function, Embryonic Development, Organ Development, Organ Morphology, Organismal Development, Skeletal and Muscular System Development and Function, Tissue Development	Morphogenesis of cardiac muscle tissue in heart ventricle	7.50E-03	BMP10,MYH6	2
Cancer, Hematological Disease, Immunological Disease, Organismal Injury and Abnormalities	Diffuse lymphoma	7.68E-03	CTBP2,DSC3,DST,DUSP27,KCNK5,KHNYN,LRP1B,PRDM1,SLC6A5	9
Cancer, Gastrointestinal Disease, Organismal Injury and Abnormalities	Colorectal adenocarcinoma	7.84E-03	CCDC127,CDHR3,CEP290,COL6A3,CORO7/CORO7-PAM16,CTBP2,DNAH1,DST,DUSP27,ECM1,EFHC1,ELK3,EXOC3L1,F13B,FAM81B,FLNC,FXR2,GAS8,HMCN1,HRNR,IL17RC,ITGA10,ITGB2,KCNK5,LRP1B,LRRC56,MYH6,NID2,NPHP4,OBSCN,OLAH,PITPNM3,PTPRR,SEZ6L2,SLC26A7,SYNM,TLE2,TPR,ZFAT,ZMYM4	40
Organ Morphology, Organismal Injury and Abnormalities, Reproductive System Development and Function, Reproductive System Disease	Abnormal morphology of placental spongiotrophoblast layer	8.01E-03	PRDM1,ZFAT	2
Cell Signaling, Nucleic Acid Metabolism, Small Molecule Biochemistry	Metabolism of cyclic AMP	8.01E-03	CEP290,PDE4C	2
Cellular Movement	Cell movement	8.14E-03	BMP10,CLDN3,CTBP2,DNAH1,DST,ECM1,ELK3,FLNC,GDF2,IL17RC,ITGB2,KCNK5,LCP1,MYH6,MYO7A,NPHP4,PEX2,PEX7,PRDM1,PTPRR,SEMA3C,SYNM,TPR	23
Dermatological Diseases and Conditions, Inflammatory Disease, Inflammatory Response, Organismal Injury and Abnormalities	Contact dermatitis or eczema	8.28E-03	ITGB2,PRDM1,SERPINB4	3
Cancer, Gastrointestinal Disease, Organismal Injury and Abnormalities	Colorectal cancer	8.41E-03	CACNA1S,CCDC127,CDHR3,CEP290,CLDN3,COL6A3,CORO7/CORO7-PAM16,CTBP2,DNAH1,DST,DUSP27,ECM1,EFHC1,ELK3,EXOC3L1,F13B,FAM81B,FLNC,FXR2,GAS8,HMCN1,HRNR,IL17RC,ITGA10,ITGB2,KCNK5,LRP1B,LRRC56,MCM3,mir-548,MYH6,NID2,NPHP4,OBSCN,OLAH,PITPNM3,PTPRR,SEZ6L2,SLC26A7,SYNM,TLE2,TPR,TRAP1,ZFAT,ZMYM4	45
Cancer, Organismal Injury and Abnormalities	Breast or colorectal cancer	8.52E-03	CACNA1S,CCDC127,CDHR3,CEP290,CLDN3,COL6A3,CORO7/CORO7-PAM16,CTBP2,DNAH1,DST,DUSP27,ECM1,EFHC1,ELK3,EXOC3L1,F13B,FAM81B,FLNC,FXR2,GAS8,HMCN1,HRNR,IL17RC,ITGA10,ITGB2,KCNK5,KRT82,LRP1B,LRRC56,MCM3,mir-548,MMP27,MYH6,NID2,NPHP4,OBSCN,OLAH,PITPNM3,PRDM1,PTPRR,SEMA3C,SEZ6L2,SLC26A7,SYNM,TLE2,TPR,TRAP1,UPP1,ZFAT,ZMYM4	50
Connective Tissue Development and Function, Skeletal and Muscular System Development and Function	Bone mineral density of femur	8.54E-03	ITGB2,PRDM1	2
Cancer, Neurological Disease, Organismal Injury and Abnormalities	Brain astrocytoma	8.87E-03	CACNA1S,CTBP2,DST,FLNC,HMCN1,HRNR,LCP1,RARS2,SYNM	9
Nervous System Development and Function, Neurological Disease, Organ Morphology, Organismal Development, Organismal Injury and Abnormalities	Abnormal morphology of dentate nucleus of cerebellum	8.97E-03	UPP1	1
Organ Morphology, Organismal Development, Organismal Injury and Abnormalities, Skeletal and Muscular Disorders, Skeletal and Muscular System Development and Function	Abnormal morphology of extensor digitorum longus muscle	8.97E-03	FLNC	1
Digestive System Development and Function, Hepatic System Development and Function, Organ Morphology, Organismal Development	Abnormal size of liver	8.97E-03	HELZ2	1
Cellular Assembly and Organization	Accumulation of cytoplasmic inclusions	8.97E-03	PEX2	1
Cell Morphology, Cellular Function and Maintenance	Autophagy of peroxisomes	8.97E-03	PEX2	1
Developmental Disorder, Hereditary Disorder, Neurological Disease, Organismal Injury and Abnormalities	Bardet-Biedl syndrome type 14	8.97E-03	CEP290	1
Organismal Injury and Abnormalities, Skeletal and Muscular Disorders, Tissue Development	Calcification of myocardium	8.97E-03	MYH6	1
Cell-To-Cell Signaling and Interaction, Hematological System Development and Function	Conjugation of B-lymphocyte derived cell lines	8.97E-03	ITGB2	1
Cellular Compromise	Degradation of peroxisomes	8.97E-03	PEX2	1
Cellular Compromise, Skeletal and Muscular Disorders, Tissue Morphology	Disarray of myofibrils	8.97E-03	MYH6	1
Cellular Assembly and Organization, Cellular Compromise	Disruption of microtubule cytoskeleton	8.97E-03	OBSCN	1
Neurological Disease, Organismal Injury and Abnormalities	Edema of fiber tract	8.97E-03	UPP1	1
Lipid Metabolism, Nucleic Acid Metabolism, Small Molecule Biochemistry	Hydrolysis of palmitoyl-coenzyme A	8.97E-03	ACOT8	1
Cancer, Endocrine System Disorders, Organismal Injury and Abnormalities	Hyperplasia of thyroid follicle	8.97E-03	TPR	1
Cell Morphology, Organismal Injury and Abnormalities	Hypertrophy of chondrocyte cell lines	8.97E-03	ECM1	1
Cell Morphology, Connective Tissue Development and Function, Organismal Injury and Abnormalities	Hypertrophy of fibroblast cell lines	8.97E-03	ECM1	1
Developmental Disorder, Hereditary Disorder, Metabolic Disease, Neurological Disease, Organismal Injury and Abnormalities, Skeletal and Muscular Disorders	Hypokalemic periodic paralysis type 1	8.97E-03	CACNA1S	1
Gastrointestinal Disease, Hematological Disease, Hepatic System Disease, Organismal Injury and Abnormalities, Respiratory Disease	Hypoxia of liver	8.97E-03	ITGB2	1
Cell-mediated Immune Response, Cellular Movement, Hematological System Development and Function, Immune Cell Trafficking	Immobilization of T lymphocytes	8.97E-03	ITGB2	1
Connective Tissue Disorders, Organismal Injury and Abnormalities, Skeletal and Muscular Disorders	Invasion of growth plate	8.97E-03	IHH	1
Developmental Disorder, Embryonic Development, Organismal Development, Tissue Morphology	Lack of sclerotome	8.97E-03	TCF15	1
Cellular Development	Lifespan of lymphoma cell lines	8.97E-03	PRDM1	1
Cell Death and Survival, Tissue Morphology	Loss of marginal-zone B lymphocytes	8.97E-03	LCP1	1
Connective Tissue Disorders, Developmental Disorder, Hereditary Disorder, Organismal Injury and Abnormalities, Skeletal and Muscular Disorders	Megarbane-Dagher-Melki type spondylometaphyseal dysplasia	8.97E-03	CORO7/CORO7-PAM16	1
Cellular Assembly and Organization, Cellular Function and Maintenance	Movement of melanosomes	8.97E-03	MYO7A	1
Cellular Development, Connective Tissue Development and Function, Skeletal and Muscular System Development and Function, Tissue Development	Onset of differentiation of chondrocytes	8.97E-03	IHH	1
Cell Morphology, Cellular Function and Maintenance	Pexophagy	8.97E-03	PEX2	1
Cellular Development, Cellular Growth and Proliferation, Tissue Development	Proliferation of epithelial stem cells	8.97E-03	IHH	1
DNA Replication, Recombination, and Repair, Molecular Transport, Nucleic Acid Metabolism, Small Molecule Biochemistry	Quantity of thymidine	8.97E-03	UPP1	1
Cell-To-Cell Signaling and Interaction, Cellular Movement, Hematological System Development and Function, Immune Cell Trafficking, Inflammatory Response	Recruitment of peripheral blood neutrophils	8.97E-03	GDF2	1
Developmental Disorder, Hereditary Disorder, Metabolic Disease, Neurological Disease, Ophthalmic Disease, Organismal Injury and Abnormalities, Psychological Disorders	Refsum disease	8.97E-03	PEX7	1
Embryonic Development, Tissue Morphology	Remodeling of yolk sac	8.97E-03	IHH	1
Cell-To-Cell Signaling and Interaction, Hematological System Development and Function	Signaling of peripheral T lymphocyte	8.97E-03	ITGB2	1
Cardiovascular Disease, Hematological Disease, Organismal Injury and Abnormalities	Susceptibility to venous thrombosis	8.97E-03	F13B	1
Inflammatory Response	T cell-dependent B cell activation by T lymphocytes	8.97E-03	PRDM1	1
Cardiovascular Disease, Cardiovascular System Development and Function, Organ Morphology, Organismal Development, Organismal Injury and Abnormalities, Skeletal and Muscular Disorders, Skeletal and Muscular System Development and Function	Thickening of myocardium	8.97E-03	BMP10	1
Developmental Disorder, Hereditary Disorder, Metabolic Disease, Neurological Disease, Organismal Injury and Abnormalities, Skeletal and Muscular Disorders	Thyrotoxic periodic paralysis	8.97E-03	CACNA1S	1
Molecular Transport, Protein Trafficking	Transport of green fluorescent protein	8.97E-03	PEX7	1
Connective Tissue Disorders, Organismal Injury and Abnormalities, Skeletal and Muscular Disorders	Non-traumatic arthropathy	9.01E-03	ACO1,CACNA1S,HELZ2,IL17RC,ITGB2,LCP1,LRP1B,MMP27,OLAH,PRDM1,TMEM266,UNC93A	12
Connective Tissue Disorders, Immunological Disease, Inflammatory Disease, Inflammatory Response, Organismal Injury and Abnormalities, Skeletal and Muscular Disorders	Rheumatoid arthritis	9.05E-03	ACO1,CACNA1S,HELZ2,IL17RC,ITGB2,LCP1,LRP1B,OLAH,PRDM1,TMEM266,UNC93A	11
Connective Tissue Development and Function, Organ Morphology, Organismal Development, Skeletal and Muscular System Development and Function, Tissue Development	Morphology of limb bone	9.05E-03	ECM1,IHH,ITGA10,PRDM1	4
Cellular Movement, Hair and Skin Development and Function	Migration of skin cell lines	9.09E-03	BMP10,GDF2	2
Skeletal and Muscular System Development and Function	Morphology of skeleton	9.27E-03	ECM1,GDF2,IHH,ITGA10,PRDM1,TCF15	6
Hereditary Disorder, Ophthalmic Disease, Organismal Injury and Abnormalities	Hereditary retinal degeneration	9.40E-03	CEP290,HMCN1,MYO7A,PITPNM3	4
Skeletal and Muscular System Development and Function	Mineralization of bone	9.58E-03	ECM1,IHH,ITGB2,PEX2	4
Hereditary Disorder, Organismal Injury and Abnormalities, Renal and Urological Disease	Familial nephrotic syndrome	9.64E-03	CEP290,NPHP4	2
Respiratory Disease	Pleural effusion	9.64E-03	ELK3,PDE4C	2
Cancer, Organismal Injury and Abnormalities	Cancer of secretory structure	9.88E-03	ACO1,ACOT8,CACNA1S,CDHR3,CEP290,COL6A3,CORO7/CORO7-PAM16,DNAH1,DSC3,DST,DUSP27,ECM1,FAM81B,FLNC,GNA14,HMCN1,HRNR,IL17RC,ITGA10,KCNK5,KPNA7,LCP1,LRP1B,MYH6,MYO7A,NID2,NPHP4,OBSCN,PDE4C,PEX6,PEX7,RARS2,SERPINA11,SERPINB4,SLC26A7,SLC6A5,STK11IP,SYNM,TMEM266,TPR,UNC93A,UPP1,VNN2,ZFAT	44
Developmental Disorder	Syndromic ciliopathy	9.93E-03	CEP290,DNAH1,GAS8,NPHP4,SEMA3C,TLE2	6
Cancer, Organismal Injury and Abnormalities	Sarcoma	9.98E-03	CACNA1S,CLDN3,CTBP2,DSC3,DST,HRNR,LRP1B,MCM3,NPHP4,RAB40A,TLE2	11
Cancer, Organismal Injury and Abnormalities, Reproductive System Disease	Endometrioid endometrial adenocarcinoma	1.03E-02	CACNA1S,CEP290,COL6A3,DNAH1,DSC3,DST,DUSP27,EFHC1,F13B,HMCN1,HRNR,KPNA7,LRP1B,MYH6,OBSCN,PEX2,PTPRR,SEMA3C,SLC26A7,SLC6A5,SYNM,TMEM266,TPR,VNN2,ZFAT	25
Cellular Function and Maintenance, Cellular Movement	Movement of cilia	1.08E-02	DNAH1,GAS8	2
Cell-To-Cell Signaling and Interaction, Cellular Assembly and Organization, Tissue Development	Adhesion of cell-associated matrix	1.10E-02	ITGA10,ITGB2,NID2	3
Cancer, Organismal Injury and Abnormalities, Reproductive System Disease	Endometrial cancer	1.17E-02	CACNA1S,CEP290,CLDN3,COL6A3,DNAH1,DSC3,DST,DUSP27,EFHC1,F13B,FLNC,HMCN1,HRNR,KPNA7,LRP1B,MYH6,OBSCN,PEX2,PTPRR,SEMA3C,SLC26A7,SLC6A5,SYNM,TMEM266,TPR,VNN2,ZFAT	27
Cell Morphology, Organismal Injury and Abnormalities	Hypertrophy of cells	1.18E-02	BMP10,ECM1,IHH,MYH6,TCF15	5
Embryonic Development, Organ Development, Organismal Development, Skeletal and Muscular System Development and Function, Tissue Development	Formation of smooth muscle	1.20E-02	IHH,MYH6	2
Cardiovascular System Development and Function	Morphogenesis of cardiovascular system	1.21E-02	BMP10,GDF2,IHH,MYH6,PRDM1	5
Cancer, Hematological Disease, Immunological Disease, Organismal Injury and Abnormalities	Diffuse B-cell lymphoma	1.23E-02	CTBP2,DSC3,DST,DUSP27,KCNK5,KHNYN,PRDM1,SLC6A5	8
Embryonic Development, Nervous System Development and Function, Organ Development, Organismal Development, Tissue Development, Visual System Development and Function	Development of retina	1.25E-02	CEP290,IHH,PRDM1	3
Cancer, Gastrointestinal Disease, Organismal Injury and Abnormalities	Colon adenocarcinoma	1.26E-02	CCDC127,CDHR3,CEP290,COL6A3,CORO7/CORO7-PAM16,CTBP2,DNAH1,DST,DUSP27,ECM1,EFHC1,ELK3,EXOC3L1,FAM81B,FLNC,FXR2,GAS8,HMCN1,HRNR,IL17RC,ITGA10,ITGB2,KCNK5,LRP1B,LRRC56,MYH6,NID2,NPHP4,OBSCN,OLAH,PITPNM3,SEZ6L2,SLC26A7,SYNM,TLE2,TPR,ZFAT,ZMYM4	38
Cancer, Endocrine System Disorders, Organismal Injury and Abnormalities, Reproductive System Disease	Ovarian adenocarcinoma	1.29E-02	CEP290,CLDN3,COL6A3,DST,DUSP27,GDF2,HMCN1,HRNR,OBSCN,PRDM1,PTPRR,SEMA3C,SNX21,SYNM,TPR	15
Cardiovascular System Development and Function, Organ Development	Growth of heart	1.31E-02	BMP10,ITGB2,MYH6	3
Organ Morphology, Organismal Development, Organismal Injury and Abnormalities, Skeletal and Muscular Disorders, Skeletal and Muscular System Development and Function	Abnormal morphology of anterior tibial muscle	1.34E-02	FLNC	1
Developmental Disorder, Embryonic Development, Organismal Development, Tissue Morphology	Abnormal morphology of branchial arch mesenchyme	1.34E-02	PRDM1	1
Connective Tissue Disorders, Developmental Disorder, Hereditary Disorder, Organismal Injury and Abnormalities, Skeletal and Muscular Disorders	Achondroplastic dwarfism	1.34E-02	IHH	1
Connective Tissue Disorders, Developmental Disorder, Hereditary Disorder, Immunological Disease, Organismal Injury and Abnormalities, Skeletal and Muscular Disorders	Autosomal dominant Ullrich congenital muscular dystrophy	1.34E-02	COL6A3	1
Connective Tissue Disorders, Developmental Disorder, Hereditary Disorder, Immunological Disease, Organismal Injury and Abnormalities, Skeletal and Muscular Disorders	Autosomal recessive Ullrich congenital muscular dystrophy	1.34E-02	COL6A3	1
Gene Expression, RNA Post-Transcriptional Modification	Binding of mRNA	1.34E-02	ACO1	1
Connective Tissue Disorders, Developmental Disorder, Hereditary Disorder, Organismal Injury and Abnormalities, Skeletal and Muscular Disorders	Brachydactyly type A1	1.34E-02	IHH	1
Respiratory Disease	Chylothorax	1.34E-02	ELK3	1
Molecular Transport, Nucleic Acid Metabolism, Small Molecule Biochemistry	Concentration of dATP	1.34E-02	UPP1	1
Molecular Transport, Nucleic Acid Metabolism, Small Molecule Biochemistry	Concentration of dGTP	1.34E-02	UPP1	1
Nervous System Development and Function, Tissue Morphology	Density of cholinergic fibers	1.34E-02	GDF2	1
Cellular Development, Cellular Growth and Proliferation, Embryonic Development, Hematological System Development and Function, Hematopoiesis, Humoral Immune Response, Lymphoid Tissue Structure and Development, Organ Development, Organismal Development, Tissue Development	Differentiation of germinal center B lymphocytes	1.34E-02	LCP1	1
Cardiovascular Disease, Organismal Injury and Abnormalities	Formation of fibrous plaque	1.34E-02	MYH6	1
Cellular Assembly and Organization, Tissue Development	Formation of microfibrils	1.34E-02	COL6A3	1
Cellular Assembly and Organization, Cellular Development, Cellular Growth and Proliferation, Embryonic Development, Organ Development, Organismal Development, Reproductive System Development and Function, Tissue Development	Formation of zona pellucida	1.34E-02	IHH	1
Cell-To-Cell Signaling and Interaction, Hematological System Development and Function, Humoral Immune Response, Immune Cell Trafficking, Inflammatory Response	Hyperactivation of B lymphocytes	1.34E-02	ITGB2	1
Neurological Disease, Skeletal and Muscular Disorders	Hypertonia	1.34E-02	SLC6A5	1
Inflammatory Response	Inflammatory response of skin	1.34E-02	PRDM1	1
Cellular Movement	Initiation of migration of fibrosarcoma cell lines	1.34E-02	FLNC	1
Cell Morphology, Hematological Disease, Humoral Immune Response, Immunological Disease, Lymphoid Tissue Structure and Development	Lack of plasma cells	1.34E-02	PRDM1	1
Hereditary Disorder, Immunological Disease, Organismal Injury and Abnormalities	Leukocyte adhesion deficiency type I	1.34E-02	ITGB2	1
Cellular Development, Hematological System Development and Function, Lymphoid Tissue Structure and Development, Tissue Development	Maturation of marginal-zone B lymphocytes	1.34E-02	LCP1	1
Cellular Movement, Hematological System Development and Function, Humoral Immune Response, Immune Cell Trafficking	Movement of pro-B lymphocytes	1.34E-02	LCP1	1
Auditory Disease, Hereditary Disorder, Neurological Disease, Organismal Injury and Abnormalities	Nonsyndromic deafness (DFNA9)	1.34E-02	MYO7A	1
Cellular Function and Maintenance, Tissue Development	Organization of cell envelopes	1.34E-02	HRNR	1
Connective Tissue Disorders, Developmental Disorder, Hereditary Disorder, Metabolic Disease, Organismal Injury and Abnormalities, Skeletal and Muscular Disorders	Peroxisome biogenesis disorder complementation group 11	1.34E-02	PEX7	1
Organismal Injury and Abnormalities	Lithiasis	1.34E-02	CACNA1S,GNA14,HMCN1	3
Organismal Injury and Abnormalities, Renal and Urological Disease	Nephrosis	1.34E-02	CEP290,NPHP4,PDE4C	3
Cardiovascular System Development and Function, Embryonic Development, Organ Development, Organismal Development, Tissue Development	Cardiogenesis	1.37E-02	BMP10,CEP290,CTBP2,IHH,MYH6,OBSCN,PRDM1,SEMA3C	8
Cellular Function and Maintenance, Organ Development, Tissue Development, Visual System Development and Function	Maintenance of photoreceptors	1.40E-02	CEP290,NPHP4	2
Developmental Disorder, Hereditary Disorder, Organismal Injury and Abnormalities, Respiratory Disease	Primary ciliary dyskinesia	1.40E-02	DNAH1,GAS8	2
Connective Tissue Development and Function, Organ Morphology, Organismal Development, Skeletal and Muscular System Development and Function, Tissue Development	Morphology of femur	1.41E-02	ECM1,ITGA10,PRDM1	3
Developmental Disorder, Hereditary Disorder, Ophthalmic Disease, Organismal Injury and Abnormalities	Retinal dystrophy	1.41E-02	CEP290,MYO7A,PITPNM3	3
Cancer, Organismal Injury and Abnormalities	Breast or ovarian carcinoma	1.43E-02	CEP290,CLDN3,COL6A3,DST,DUSP27,ECM1,GDF2,HMCN1,HRNR,KRT82,LRP1B,MMP27,MYH6,NID2,OBSCN,PRDM1,PTPRR,SEMA3C,SNX21,SYNM,TPR,ZFAT	22
Cancer, Hematological Disease, Immunological Disease, Organismal Injury and Abnormalities	Small B-cell lymphocytic lymphoma	1.44E-02	CTBP2,DST,KCNK5,KHNYN,SLC6A5	5
Immunological Disease	Systemic autoimmune syndrome	1.46E-02	ACO1,CACNA1S,COL6A3,ECM1,HELZ2,IL17RC,ITGB2,LCP1,LRP1B,MPEG1,OLAH,PRDM1,TMEM266,UNC93A	14
Connective Tissue Disorders, Inflammatory Disease, Inflammatory Response, Organismal Injury and Abnormalities, Skeletal and Muscular Disorders	Inflammation of joint	1.53E-02	ACO1,CACNA1S,HELZ2,IL17RC,ITGB2,LCP1,LRP1B,MMP27,OLAH,PDE4C,PRDM1,TMEM266,UNC93A	13
Cancer, Organismal Injury and Abnormalities	Ductal carcinoma	1.59E-02	ACO1,ACOT8,COL6A3,DNAH1,DST,DUSP27,ECM1,FLNC,HMCN1,HRNR,ITGA10,KPNA7,LRP1B,MYH6,MYO7A,NID2,NPHP4,OBSCN,SERPINA11,STK11IP,SYNM,UNC93A,ZFAT	23
Cancer, Organismal Injury and Abnormalities	Genitourinary carcinoma	1.67E-02	ACOT8,CACNA1S,CDHR3,CEP290,CLDN3,COL6A3,DNAH1,DSC3,DST,DUSP27,ECM1,EFHC1,F13B,FAM81B,FLNC,FOXK2,GDF2,GNA14,HMCN1,HRNR,IL17RC,ITGA10,KCNK5,KPNA7,LCP1,LRP1B,MYH6,MYO7A,NPHP4,OBSCN,PDE4C,PEX2,PEX6,PEX7,PRDM1,PTPRR,RARS2,SEMA3C,SERPINB4,SLC26A7,SLC6A5,SNX21,STK11IP,SYNM,TMEM266,TPR,UPP1,VNN2,ZFAT	49
Cell Morphology, Cellular Development, Cellular Growth and Proliferation, Organismal Development, Tissue Development	Morphogenesis of epithelial cells	1.67E-02	CLDN3,IHH	2
Cellular Assembly and Organization	Organization of organelle	1.74E-02	CACNA1S,CORO7/CORO7-PAM16,LCP1,MYO7A,PEX2,PEX6,PEX7,TPR	8
Dermatological Diseases and Conditions, Inflammatory Disease, Inflammatory Response, Organismal Injury and Abnormalities	Eczema	1.75E-02	PRDM1,SERPINB4	2
Drug Metabolism, Nucleic Acid Metabolism, Small Molecule Biochemistry	5-fluorouracil toxicity	1.79E-02	UPP1	1
Cell-To-Cell Signaling and Interaction, Cellular Compromise, Tumor Morphology	Adhesion of acute myeloid leukemia blast cells	1.79E-02	ITGB2	1
Cell-To-Cell Signaling and Interaction, Hematological System Development and Function, Immune Cell Trafficking, Inflammatory Response	Adhesion of bone marrow-derived dendritic cells	1.79E-02	ITGB2	1
Ophthalmic Disease, Organismal Injury and Abnormalities	Age-related macular degeneration type 1	1.79E-02	HMCN1	1
Connective Tissue Disorders, Developmental Disorder, Hereditary Disorder, Immunological Disease, Organismal Injury and Abnormalities, Skeletal and Muscular Disorders	Bethlem myopathy	1.79E-02	COL6A3	1
Cell-mediated Immune Response, Cellular Movement, Hematological System Development and Function, Immune Cell Trafficking, Inflammatory Response, Lymphoid Tissue Structure and Development	Chemotaxis of peripheral T lymphocyte	1.79E-02	LCP1	1
Molecular Transport	Concentration of bicarbonate	1.79E-02	KCNK5	1
Molecular Transport, Nucleic Acid Metabolism, Small Molecule Biochemistry	Concentration of dTTP	1.79E-02	UPP1	1
Cardiovascular System Development and Function, Cell Cycle, Cell-To-Cell Signaling and Interaction, Cellular Growth and Proliferation, Cellular Movement	Contact growth inhibition of endothelial cell lines	1.79E-02	GDF2	1
Lymphoid Tissue Structure and Development, Organismal Development, Tissue Morphology	Dilation of lymph vessel	1.79E-02	ELK3	1
Embryonic Development, Organismal Development, Tissue Development	Formation of blood island	1.79E-02	IHH	1
Auditory Disease, Neurological Disease	Idiopathic sensorineural hearing impairment	1.79E-02	MYO7A	1
Cellular Growth and Proliferation, Hematological System Development and Function	Inhibition of monocytes	1.79E-02	ITGB2	1
Nucleic Acid Metabolism, Small Molecule Biochemistry	Metabolism of pyrimidine 5'-nucleotide	1.79E-02	UPP1	1
Dermatological Diseases and Conditions, Hereditary Disorder, Organismal Injury and Abnormalities	Mid stage Netherton syndrome	1.79E-02	DSC3	1
Cardiovascular Disease, Cell Death and Survival, Organismal Injury and Abnormalities, Skeletal and Muscular Disorders	Necrosis of myocardium	1.79E-02	MYH6	1
Connective Tissue Disorders, Hematological Disease, Immunological Disease, Organismal Injury and Abnormalities	Neutrophilia of peripheral blood	1.79E-02	PRDM1	1
Hematological Disease, Immunological Disease, Organismal Injury and Abnormalities	Neutrophilia of spleen	1.79E-02	PRDM1	1
Cellular Assembly and Organization, Cellular Function and Maintenance	Organization of nuclear pores	1.79E-02	TPR	1
Cell Morphology	Polarization of peripheral T lymphocyte	1.79E-02	LCP1	1
Cellular Assembly and Organization	Sliding of actin filaments	1.79E-02	MYH6	1
Cellular Movement, Hematological System Development and Function, Immune Cell Trafficking	Transendothelial migration of leukocyte cell lines	1.79E-02	ITGB2	1
Embryonic Development, Nervous System Development and Function, Organ Development, Organismal Development, Tissue Development	Foliation of cerebellum	1.82E-02	CEP290,PEX2	2
Cardiovascular System Development and Function, Organismal Development	Patterning of blood vessel	1.82E-02	GDF2,IHH	2
Connective Tissue Development and Function	Width of hypertrophic chondrocyte layer	1.90E-02	IHH,ITGA10	2
Cancer, Organismal Injury and Abnormalities, Reproductive System Disease	Genital tract cancer	1.91E-02	ACO1,ACOT8,CACNA1S,CDHR3,CEP290,CLDN3,COL6A3,DNAH1,DSC3,DST,DUSP27,ECM1,EFHC1,F13B,FAM81B,FLNC,GDF2,GNA14,HMCN1,HRNR,IL17RC,ITGA10,KCNK5,KPNA7,LCP1,LRP1B,MYH6,MYO7A,NPHP4,OBSCN,PDE4C,PEX2,PEX6,PEX7,PRDM1,PTPRR,RARS2,SEMA3C,SERPINB4,SLC26A7,SLC6A5,SNX21,STK11IP,SYNM,TMEM266,TPR,UPP1,VNN2,ZFAT	49
Cancer, Dermatological Diseases and Conditions, Organismal Injury and Abnormalities	Hyperplasia of epidermis	1.92E-02	ITGB2,SERPINB4,UPP1	3
Cancer, Organismal Injury and Abnormalities, Reproductive System Disease	Uterine cancer	1.95E-02	CACNA1S,CEP290,CLDN3,COL6A3,DNAH1,DSC3,DST,DUSP27,EFHC1,F13B,FLNC,HMCN1,HRNR,KPNA7,LRP1B,MYH6,OBSCN,PEX2,PTPRR,SEMA3C,SERPINB4,SLC26A7,SLC6A5,SYNM,TMEM266,TPR,VNN2,ZFAT	28
Developmental Disorder, Embryonic Development, Organismal Development, Tissue Morphology	Lack of vitelline vessel	1.97E-02	BMP10,IHH	2
Cancer, Organismal Injury and Abnormalities, Reproductive System Disease	Uterine carcinoma	1.98E-02	CACNA1S,CEP290,CLDN3,COL6A3,DNAH1,DSC3,DST,DUSP27,EFHC1,F13B,HMCN1,HRNR,KPNA7,LRP1B,MYH6,OBSCN,PEX2,PTPRR,SEMA3C,SLC26A7,SLC6A5,SYNM,TMEM266,TPR,VNN2,ZFAT	26
Cancer, Gastrointestinal Disease, Organismal Injury and Abnormalities	Rectal adenocarcinoma	2.03E-02	CEP290,COL6A3,CTBP2,F13B,FAM81B,KCNK5,MYH6	7
Cardiovascular System Development and Function, Organismal Development	Development of aorta	2.13E-02	PRDM1,SEMA3C	2
Ophthalmic Disease, Organismal Injury and Abnormalities	Retinal degeneration	2.16E-02	CEP290,HMCN1,MYO7A,NPHP4,PITPNM3	5
Cellular Assembly and Organization	Remodeling of cytoskeleton	2.21E-02	ITGB2,VNN2	2
Organ Morphology, Organismal Development, Organismal Injury and Abnormalities, Skeletal and Muscular Disorders, Skeletal and Muscular System Development and Function	Abnormal morphology of soleus muscle	2.23E-02	FLNC	1
Cell-To-Cell Signaling and Interaction, Cell-mediated Immune Response, Cellular Movement, Hematological System Development and Function, Hematopoiesis, Immune Cell Trafficking	Adhesion of thymocytes	2.23E-02	ITGB2	1
Cellular Assembly and Organization	Assembly of phagolysosome	2.23E-02	MYO7A	1
Cellular Development, Cellular Growth and Proliferation, Connective Tissue Development and Function, Skeletal and Muscular System Development and Function, Tissue Development	Chondrogenesis of fibroblast cell lines	2.23E-02	ECM1	1
Behavior	Curl of body trunk	2.23E-02	PEX2	1
Cellular Development, Connective Tissue Development and Function, Skeletal and Muscular System Development and Function, Tissue Development	Delay in differentiation of chondrocytes	2.23E-02	IHH	1
Cellular Assembly and Organization, Cellular Function and Maintenance	Dynamics of lamellipodia	2.23E-02	DST	1
Cardiovascular Disease, Inflammatory Disease, Organismal Injury and Abnormalities	Endocarditis	2.23E-02	ITGB2	1
Cardiovascular System Development and Function, Hematological System Development and Function, Immunological Disease, Lymphoid Tissue Structure and Development, Tissue Morphology	Enlargement of lymph vessel	2.23E-02	GDF2	1
Neurological Disease, Organismal Injury and Abnormalities	Juvenile myoclonic epilepsy	2.23E-02	EFHC1	1
Connective Tissue Disorders, Organismal Injury and Abnormalities, Skeletal and Muscular Disorders, Tissue Morphology	Loss of trabecular bone	2.23E-02	IHH	1
Hematological System Development and Function	PH of blood	2.23E-02	KCNK5	1
Hematological System Development and Function, Hematopoiesis, Tissue Morphology	Quantity of colony-forming unit blood cells	2.23E-02	ITGB2	1
Cellular Movement	Scattering of epithelial cells	2.23E-02	TPR	1
Molecular Transport	Transport of oxalic acid	2.23E-02	SLC26A7	1
Neurological Disease, Organismal Injury and Abnormalities	Brain lesion	2.28E-02	CACNA1S,CTBP2,DST,FLNC,HMCN1,HRNR,LCP1,LRP1B,RARS2,SYNM,UPP1	11
Cancer, Endocrine System Disorders, Gastrointestinal Disease, Organismal Injury and Abnormalities	Pancreatic ductal adenocarcinoma	2.28E-02	ACO1,ACOT8,COL6A3,DNAH1,DUSP27,FLNC,HMCN1,HRNR,ITGA10,KPNA7,LRP1B,MYH6,MYO7A,NID2,NPHP4,OBSCN,SERPINA11,STK11IP,SYNM,UNC93A,ZFAT	21
Cancer, Organismal Injury and Abnormalities, Skeletal and Muscular Disorders	Muscle tumor	2.30E-02	CACNA1S,COL6A3,CTBP2,DSC3,DST,LRP1B,NPHP4,RAB40A,TLE2	9
Cellular Movement	Cell movement of germ cells	2.30E-02	DNAH1,NPHP4,PRDM1	3
Cardiovascular Disease, Cardiovascular System Development and Function, Organismal Injury and Abnormalities, Tissue Morphology	Abnormal morphology of dorsal aorta	2.38E-02	BMP10,PRDM1	2
Cardiovascular Disease, Organismal Injury and Abnormalities	Chronic stable angina	2.38E-02	CACNA1S,PDE4C	2
Cancer, Organismal Injury and Abnormalities	Pelvic cancer	2.39E-02	ACO1,ACOT8,CACNA1S,CDHR3,CEP290,CLDN3,COL6A3,CTBP2,DNAH1,DSC3,DST,DUSP27,ECM1,EFHC1,F13B,FAM81B,FLNC,GDF2,GNA14,HMCN1,HRNR,IL17RC,ITGA10,KCNK5,KPNA7,LCP1,LRP1B,MYH6,MYO7A,NPHP4,OBSCN,PDE4C,PEX2,PEX6,PEX7,PRDM1,PTPRR,RARS2,SEMA3C,SERPINB4,SLC26A7,SLC6A5,SNX21,STK11IP,SYNM,TMEM266,TPR,UPP1,VNN2,ZFAT	50
Cancer, Hematological Disease, Organismal Injury and Abnormalities	B-cell malignant tumor	2.46E-02	CTBP2,DSC3,DST,DUSP27,KCNK5,KHNYN,LCP1,MPEG1,PRDM1,SLC6A5	10
Gastrointestinal Disease, Hepatic System Disease, Organismal Injury and Abnormalities	Cholelithiasis	2.46E-02	GNA14,HMCN1	2
Cellular Development, Cellular Growth and Proliferation, Hair and Skin Development and Function	Proliferation of skin cell lines	2.46E-02	BMP10,GDF2	2
Skeletal and Muscular System Development and Function	Contraction of striated muscle	2.48E-02	BMP10,CACNA1S,MYH6	3
Cellular Function and Maintenance, Molecular Transport, Small Molecule Biochemistry	Homeostasis of iron ion	2.54E-02	ACO1,GDF2	2
Organ Morphology, Tissue Morphology, Visual System Development and Function	Quantity of photoreceptors	2.54E-02	MYO7A,PRDM1	2
Organismal Development, Skeletal and Muscular System Development and Function	Morphology of limb	2.55E-02	ECM1,FLNC,IHH,ITGA10,PRDM1	5
Cancer, Hematological Disease, Immunological Disease, Organismal Injury and Abnormalities	Diffuse small-cell lymphoma	2.57E-02	CTBP2,DST,KCNK5,KHNYN,LRP1B,SLC6A5	6
Hematological System Development and Function, Humoral Immune Response, Immune Cell Trafficking, Inflammatory Response, Tissue Development	Accumulation of plasma cells	2.67E-02	ITGB2	1
Cellular Assembly and Organization, Cellular Function and Maintenance	Acetylation of microtubules	2.67E-02	DST	1
Cell-To-Cell Signaling and Interaction, Hematological System Development and Function, Hypersensitivity Response, Immune Cell Trafficking, Inflammatory Response	Aggregation of mast cells	2.67E-02	ITGB2	1
Cellular Movement, Hematological System Development and Function, Hypersensitivity Response, Immune Cell Trafficking	Arrest in cell rolling of eosinophils	2.67E-02	ITGB2	1
Energy Production, Lipid Metabolism, Small Molecule Biochemistry	Beta-oxidation of lignoceric acid	2.67E-02	PEX2	1
Cell-To-Cell Signaling and Interaction, Hematological System Development and Function, Inflammatory Response	Binding of peripheral blood monocytes	2.67E-02	ITGB2	1
Cellular Development, Cellular Growth and Proliferation, Connective Tissue Development and Function, Embryonic Development, Skeletal and Muscular System Development and Function, Tissue Development	Chondrogenesis of embryonic cell lines	2.67E-02	ECM1	1
Cell-To-Cell Signaling and Interaction	Conjugation of leukemia cell lines	2.67E-02	ITGB2	1
Organismal Functions, Organismal Injury and Abnormalities, Tissue Morphology	Delay in initiation of repair of wound	2.67E-02	ITGB2	1
Embryonic Development, Organismal Development, Tissue Development	Development of pronephros	2.67E-02	CEP290	1
Cellular Compromise, Organismal Injury and Abnormalities	Dysfunction of muscle cells	2.67E-02	MYH6	1
Embryonic Development, Organismal Development, Tissue Development	Formation of epiblast	2.67E-02	IHH	1
Cell Morphology, Cellular Assembly and Organization, Cellular Function and Maintenance	Formation of filopodia-like projection	2.67E-02	TENM4	1
Cell Morphology, Endocrine System Disorders, Organ Morphology, Organismal Injury and Abnormalities, Reproductive System Development and Function, Reproductive System Disease	Lack of primordial germ cells	2.67E-02	PRDM1	1
Developmental Disorder, Embryonic Development, Organismal Development, Tissue Morphology	Lack of third branchial arch	2.67E-02	PRDM1	1
Cell Death and Survival, Nutritional Disease, Organismal Injury and Abnormalities, Skeletal and Muscular Disorders, Tissue Morphology	Loss of muscle cells	2.67E-02	MYH6	1
Cell Morphology	Morphology of yeast	2.67E-02	LCP1	1
Connective Tissue Development and Function, Embryonic Development, Organ Development, Organismal Development, Skeletal and Muscular System Development and Function, Tissue Development	Osteoclastogenesis of tibia	2.67E-02	PRDM1	1
Cardiovascular Disease, Organismal Injury and Abnormalities, Skeletal and Muscular Disorders	Progressive cardiomyopathy	2.67E-02	MYH6	1
Protein Synthesis	Quantity of IL-3 in blood	2.67E-02	ITGB2	1
Cell-To-Cell Signaling and Interaction, Molecular Transport, Small Molecule Biochemistry	Quantity of acetylcholine	2.67E-02	GDF2	1
Cellular Function and Maintenance	Respiration of yeast	2.67E-02	CBR4	1
Organismal Injury and Abnormalities, Respiratory Disease	Ventilator-induced lung injury	2.67E-02	ITGB2	1
Cancer, Organismal Injury and Abnormalities, Reproductive System Disease	Tumorigenesis of genital organ	2.81E-02	ACO1,ACOT8,CACNA1S,CDHR3,CEP290,CLDN3,COL6A3,DNAH1,DSC3,DST,DUSP27,ECM1,EFHC1,F13B,FAM81B,FLNC,GDF2,GNA14,HMCN1,HRNR,IL17RC,ITGA10,KCNK5,KPNA7,LCP1,LRP1B,MYH6,MYO7A,NPHP4,OBSCN,PDE4C,PEX2,PEX6,PEX7,PRDM1,PTPRR,RARS2,SEMA3C,SERPINB4,SLC26A7,SLC6A5,SNX21,STK11IP,SYNM,TMEM266,TPR,UPP1,VNN2,ZFAT	49
Protein Trafficking	Targeting of protein	2.82E-02	PEX6,PEX7,TPR	3
Cancer, Organismal Injury and Abnormalities, Reproductive System Disease	Genital tumor	2.82E-02	ACO1,ACOT8,CACNA1S,CDHR3,CEP290,CLDN3,COL6A3,DNAH1,DSC3,DST,DUSP27,ECM1,EFHC1,F13B,FAM81B,FLNC,GDF2,GNA14,HMCN1,HRNR,IL17RC,ITGA10,KCNK5,KPNA7,LCP1,LRP1B,MYH6,MYO7A,NPHP4,OBSCN,PDE4C,PEX2,PEX6,PEX7,PRDM1,PTPRR,RARS2,SEMA3C,SERPINB4,SLC26A7,SLC6A5,SNX21,STK11IP,SYNM,TMEM266,TPR,UPP1,VNN2,ZFAT	49
Cancer, Neurological Disease, Organismal Injury and Abnormalities	Brain tumor	2.83E-02	CACNA1S,CTBP2,DST,FLNC,HMCN1,HRNR,LCP1,LRP1B,RARS2,SYNM	10
Connective Tissue Disorders, Hereditary Disorder, Organismal Injury and Abnormalities	Hereditary connective tissue disorder	2.85E-02	COL6A3,CORO7/CORO7-PAM16,DST,IHH,PEX7,PRDM1	6
Cellular Development, Cellular Growth and Proliferation, Embryonic Development, Hematological System Development and Function, Hematopoiesis, Organismal Development, Tissue Development	Hematopoiesis in embryo	2.90E-02	IHH,ZFAT	2
Cardiovascular Disease, Organismal Injury and Abnormalities, Skeletal and Muscular Disorders	Primary dilated cardiomyopthy	2.90E-02	FLNC,MYH6	2
Cellular Development, Cellular Growth and Proliferation, Embryonic Development, Nervous System Development and Function, Organ Development, Organismal Development, Tissue Development, Visual System Development and Function	Development of photoreceptors	2.99E-02	CEP290,PRDM1	2
Cardiovascular Disease, Hematological Disease, Metabolic Disease	Hypertriglyceridemia	2.99E-02	CACNA1S,LCP1	2
Cardiovascular Disease, Cardiovascular System Development and Function, Embryonic Development, Nervous System Development and Function, Ophthalmic Disease, Organ Development, Organ Morphology, Organismal Development, Organismal Injury and Abnormalities, Tissue Development, Tissue Morphology, Visual System Development and Function	Abnormal morphology of retinal blood vessel	3.10E-02	ELK3	1
Cell-To-Cell Signaling and Interaction, Hematological System Development and Function, Immune Cell Trafficking, Inflammatory Response	Adhesion of bone marrow-derived macrophages	3.10E-02	ITGB2	1
Dermatological Diseases and Conditions, Hereditary Disorder, Organismal Injury and Abnormalities	Advanced stage Netherton syndrome	3.10E-02	DSC3	1
Cell-To-Cell Signaling and Interaction	Aggregation of lymphoma cell lines	3.10E-02	ITGB2	1
DNA Replication, Recombination, and Repair, Dermatological Diseases and Conditions, Developmental Disorder, Hereditary Disorder, Organismal Injury and Abnormalities	Autosomal recessive dyskeratosis congenita	3.10E-02	NOP10	1
Connective Tissue Development and Function, Skeletal and Muscular System Development and Function, Tissue Development	Bone volume fraction of trabecular bone	3.10E-02	ECM1	1
Behavior	Conditioned context aversion	3.10E-02	FXR2	1
Cell Death and Survival	Cytolysis of fibroblast cell lines	3.10E-02	CLDN3	1
Ophthalmic Disease, Organismal Injury and Abnormalities	Early-onset retinal degeneration	3.10E-02	CEP290	1
Cardiovascular Disease, Hereditary Disorder, Organismal Injury and Abnormalities, Skeletal and Muscular Disorders	Familial restrictive cardiomyopathy	3.10E-02	FLNC	1
Embryonic Development, Organismal Development, Tissue Development	Formation of otic vesicle	3.10E-02	CEP290	1
Skeletal and Muscular System Development and Function	Fusion of carpal bone	3.10E-02	IHH	1
Inflammatory Response, Skeletal and Muscular Disorders	Inflammation of footpad	3.10E-02	ITGB2	1
Immunological Disease, Organismal Injury and Abnormalities	Lymphangiectasis	3.10E-02	ELK3	1
Cellular Movement, Reproductive System Development and Function	Migration of primordial germ cells	3.10E-02	PRDM1	1
Cell-To-Cell Signaling and Interaction, Cellular Function and Maintenance, Hematological System Development and Function, Inflammatory Response	Phagocytosis of blood platelets	3.10E-02	ITGB2	1
Cancer, Endocrine System Disorders, Organismal Injury and Abnormalities, Reproductive System Disease	Primary endometrioid ovarian carcinoma	3.10E-02	CLDN3	1
Connective Tissue Development and Function, Connective Tissue Disorders, Organ Morphology, Organismal Development, Organismal Injury and Abnormalities, Skeletal and Muscular Disorders, Skeletal and Muscular System Development and Function, Tissue Development	Abnormal morphology of tibia	3.18E-02	IHH,ITGA10	2
Hereditary Disorder, Immunological Disease, Organismal Injury and Abnormalities	Familial autoimmune disease	3.18E-02	COL6A3,SLC6A5	2
Embryonic Development, Hematological System Development and Function, Humoral Immune Response, Lymphoid Tissue Structure and Development, Organ Development, Organismal Development, Tissue Development	Formation of germinal center	3.18E-02	LCP1,PRDM1	2
Respiratory Disease	Respiratory failure	3.18E-02	ELK3,FLNC,IHH	3
Cancer, Endocrine System Disorders, Organismal Injury and Abnormalities, Reproductive System Disease	Ovarian endometrioid carcinoma	3.21E-02	CEP290,CLDN3,COL6A3,DST,HMCN1,OBSCN,PRDM1,PTPRR,SNX21,SYNM,TPR	11
Skeletal and Muscular Disorders	Abnormality of limb	3.23E-02	FLNC,IHH,ITGA10,ITGB2,PEX6	5
Cellular Function and Maintenance	Maintenance of cells	3.23E-02	CEP290,NPHP4,PRDM1	3
Skeletal and Muscular Disorders, Skeletal and Muscular System Development and Function	Abnormal morphology of muscle	3.29E-02	BMP10,FLNC,IHH,MYH6,TCF15	5
Cancer, Organismal Injury and Abnormalities	Endometrioid carcinoma	3.30E-02	CACNA1S,CEP290,CLDN3,COL6A3,DNAH1,DSC3,DST,DUSP27,EFHC1,F13B,HMCN1,HRNR,KPNA7,LRP1B,MYH6,OBSCN,PEX2,PRDM1,PTPRR,SEMA3C,SLC26A7,SLC6A5,SNX21,SYNM,TMEM266,TPR,VNN2,ZFAT	28
Hereditary Disorder, Organismal Injury and Abnormalities, Renal and Urological Disease	Nonsyndromic hereditary kidney disease	3.46E-02	CEP290,NPHP4	2
Hematological Disease, Immunological Disease	B-cell lymphoproliferative disorder	3.47E-02	CTBP2,DSC3,DST,DUSP27,ITGB2,KCNK5,KHNYN,PRDM1,SLC6A5	9
Organismal Development, Organismal Injury and Abnormalities	Abnormal morphology of abdominal wall	3.54E-02	TCF15	1
Hematological System Development and Function, Lymphoid Tissue Structure and Development, Organ Morphology, Tissue Morphology	Abnormal size of lymphoid organ	3.54E-02	ITGB2	1
Cell-To-Cell Signaling and Interaction, Hematological System Development and Function	Binding of naive T lymphocytes	3.54E-02	ITGB2	1
Hereditary Disorder, Neurological Disease, Organismal Injury and Abnormalities	Childhood absence epilepsy	3.54E-02	EFHC1	1
Cardiovascular System Development and Function, Embryonic Development, Organismal Development	Development of aortic arch	3.54E-02	SEMA3C	1
Embryonic Development, Nervous System Development and Function, Organ Development, Organismal Development, Tissue Development, Visual System Development and Function	Development of retinal pigment epithelium	3.54E-02	IHH	1
Cellular Development, Cellular Growth and Proliferation, Embryonic Development, Hematological System Development and Function, Hematopoiesis, Humoral Immune Response, Lymphoid Tissue Structure and Development, Organ Development, Organismal Development, Tissue Development	Differentiation of Ab-secreting B cells	3.54E-02	PRDM1	1
Embryonic Development, Hair and Skin Development and Function, Organ Development, Organismal Development, Tissue Development	Formation of stratum corneum	3.54E-02	PRDM1	1
Cell Morphology, Digestive System Development and Function, Gastrointestinal Disease, Nervous System Development and Function, Neurological Disease, Tissue Morphology	Lack of enteric neurons	3.54E-02	IHH	1
Developmental Disorder, Embryonic Development, Organismal Development, Tissue Morphology	Lack of second branchial arch	3.54E-02	PRDM1	1
Cell Morphology	Length of filopodia	3.54E-02	LCP1	1
Cell-To-Cell Signaling and Interaction, Cellular Function and Maintenance, Inflammatory Response	Phagocytosis of photoreceptors	3.54E-02	MYO7A	1
Cancer, Endocrine System Disorders, Organismal Injury and Abnormalities, Reproductive System Disease	Primary clear cell ovarian carcinoma	3.54E-02	CLDN3	1
Cellular Development, Cellular Growth and Proliferation, Hematological System Development and Function, Humoral Immune Response, Lymphoid Tissue Structure and Development	Proliferation of plasma cells	3.54E-02	PRDM1	1
Infectious Diseases	Quantity of lymphocytic choriomeningitis virus	3.54E-02	ITGB2	1
Organ Morphology, Tissue Morphology, Visual System Development and Function	Quantity of retinal rods	3.54E-02	PRDM1	1
Cell-To-Cell Signaling and Interaction, Cellular Movement, Hematological System Development and Function, Immune Cell Trafficking, Inflammatory Response	Recruitment of monocyte-derived macrophages	3.54E-02	ITGB2	1
Cellular Assembly and Organization, Cellular Compromise	Retraction of cellular tail	3.54E-02	ITGB2	1
Auditory Disease, Hereditary Disorder, Neurological Disease, Ophthalmic Disease, Organismal Injury and Abnormalities	Usher syndrome type 1B	3.54E-02	MYO7A	1
Cardiovascular Disease, Organismal Injury and Abnormalities	Vasospastic angina pectoris	3.54E-02	CACNA1S	1
Connective Tissue Development and Function, Connective Tissue Disorders, Organ Morphology, Organismal Injury and Abnormalities, Skeletal and Muscular Disorders, Skeletal and Muscular System Development and Function, Tissue Development	Abnormal morphology of long bones	3.56E-02	IHH,ITGB2	2
Skeletal and Muscular Disorders	Abnormality of foot	3.56E-02	ITGB2,PEX6	2
Cardiovascular Disease, Hereditary Disorder, Organismal Injury and Abnormalities, Skeletal and Muscular Disorders	Familial hypertrophic cardiomyopathy	3.66E-02	FLNC,MYH6	2
Cardiovascular Disease, Hematological Disease, Organismal Injury and Abnormalities	Thrombosis of vein	3.66E-02	F13B,PDE4C	2
Hereditary Disorder, Organismal Injury and Abnormalities	Autosomal recessive disease	3.69E-02	CEP290,COL6A3,CORO7/CORO7-PAM16,DST,F13B,IL17RC,MYO7A,NOP10,NPHP4,PEX2,PEX6,RARS2,SLC6A5	13
Nervous System Development and Function, Neurological Disease, Organ Morphology, Organismal Development, Organismal Injury and Abnormalities	Abnormal morphology of cerebellum	3.72E-02	CEP290,PEX2,UPP1	3
Skeletal and Muscular Disorders	Abnormality of digit	3.76E-02	IHH,PEX6	2
Hematological System Development and Function, Humoral Immune Response, Lymphoid Tissue Structure and Development, Tissue Morphology	Quantity of plasma cells	3.76E-02	ITGB2,PRDM1	2
Cellular Movement	Cell movement of ovarian cancer cell lines	3.86E-02	CLDN3,CTBP2	2
Cardiovascular System Development and Function, Organismal Development	Morphogenesis of blood vessel	3.86E-02	GDF2,PRDM1	2
Cancer, Organismal Injury and Abnormalities	Clear-cell adenocarcinoma	3.90E-02	CLDN3,DST,FLNC,FOXK2,GDF2,HMCN1,SERPINB4,STK11IP,TMEM266,ZFAT	10
Cardiovascular Disease, Inflammatory Disease, Organismal Injury and Abnormalities	Carditis	3.96E-02	ITGB2,MYH6	2
Hematological Disease, Respiratory Disease	Hypoxia	3.96E-02	ITGB2,PDE4C	2
Cell-To-Cell Signaling and Interaction, Cell-mediated Immune Response, Cellular Movement, Hematological System Development and Function, Immune Cell Trafficking	Adhesion of natural killer cells	3.97E-02	KCNK5	1
Cell-To-Cell Signaling and Interaction	Binding of Streptococcus pneumoniae	3.97E-02	ITGB2	1
Embryonic Development, Organismal Development, Tissue Development	Development of dermamyotome	3.97E-02	PRDM1	1
Cellular Development	Differentiation of multinucleated cells	3.97E-02	PRDM1	1
Cardiovascular Disease, Hereditary Disorder, Organismal Injury and Abnormalities, Skeletal and Muscular Disorders	Familial hypertrophic cardiomyopathy type 1	3.97E-02	MYH6	1
Cell Cycle, Cellular Assembly and Organization	Fission of peroxisomes	3.97E-02	ACOT8	1
Cardiovascular Disease, Hematological Disease, Metabolic Disease	Hyperlipoproteinemia type IV	3.97E-02	CACNA1S	1
Cell Morphology, Cellular Movement, Nervous System Development and Function	Innervation of Purkinje cells	3.97E-02	SEZ6L2	1
Embryonic Development, Organ Development, Organ Morphology, Organismal Development, Skeletal and Muscular System Development and Function, Tissue Development	Morphogenesis of muscle organ	3.97E-02	TCF15	1
Organismal Functions	Positioning of ear	3.97E-02	TCF15	1
Organismal Injury and Abnormalities, Reproductive System Disease	Premature labor	3.97E-02	CACNA1S	1
Cellular Assembly and Organization	Quantity of autophagosomes	3.97E-02	ZFAT	1
Cellular Function and Maintenance, Molecular Transport	Reabsorption of water	3.97E-02	KCNK5	1
Cardiovascular System Development and Function, Organ Morphology, Organismal Development	Thickness of left ventricle	3.97E-02	MYH6	1
Molecular Transport	Transport of bicarbonate	3.97E-02	SLC26A7	1
Cancer, Organismal Injury and Abnormalities	Tumorigenesis of papillary carcinoma	3.97E-02	TPR	1
Cellular Development, Cellular Growth and Proliferation, Hematological System Development and Function, Lymphoid Tissue Structure and Development	Proliferation of activated T lymphocytes	4.07E-02	ITGB2,PRDM1	2
Metabolic Disease	Dyshomeostasis	4.38E-02	ACO1,HELZ2	2
Cell Morphology, Hematological System Development and Function, Immunological Disease, Inflammatory Response	Abnormal morphology of neutrophils	4.41E-02	ITGB2	1
Behavior	Abnormal posture of limb	4.41E-02	TCF15	1
Behavior, Nervous System Development and Function	Acoustic startle response	4.41E-02	FXR2	1
Cardiovascular System Development and Function, Organ Development, Organ Morphology	Contraction of left ventricle	4.41E-02	MYH6	1
Connective Tissue Development and Function, Organ Morphology, Organismal Development, Skeletal and Muscular System Development and Function, Tissue Development, Tissue Morphology	Diameter of femur	4.41E-02	ECM1	1
Cellular Movement, Hematological System Development and Function, Immune Cell Trafficking, Inflammatory Response	Emigration of neutrophils	4.41E-02	ITGB2	1
Cellular Compromise, Cellular Function and Maintenance	Endoplasmic reticulum stress response of neuroblastoma cell lines	4.41E-02	DST	1
Cellular Assembly and Organization, Cellular Function and Maintenance	Formation of peroxisomes	4.41E-02	PEX6	1
Connective Tissue Development and Function, Embryonic Development, Organ Development, Organismal Development, Skeletal and Muscular System Development and Function, Tissue Development	Growth of metatarsal bone	4.41E-02	IHH	1
Organismal Development	Height of body	4.41E-02	IHH	1
Hematological Disease, Hereditary Disorder, Metabolic Disease, Organismal Injury and Abnormalities	Hyperlipoproteinemia type III	4.41E-02	CACNA1S	1
Cell-mediated Immune Response, Cellular Movement, Hematological System Development and Function, Immune Cell Trafficking	Migration of peripheral T lymphocyte	4.41E-02	LCP1	1
Cellular Assembly and Organization	Sliding of myofilaments	4.41E-02	MYH6	1
Cardiovascular System Development and Function	Morphology of vessel	4.43E-02	BMP10,ELK3,GDF2,IHH,PRDM1	5
Cancer, Endocrine System Disorders, Organismal Injury and Abnormalities, Reproductive System Disease	Clear-cell ovarian carcinoma	4.49E-02	CLDN3,GDF2	2
Connective Tissue Disorders, Organismal Injury and Abnormalities	Dupuytren contracture	4.49E-02	COL6A3,MMP27	2
Gastrointestinal Disease, Inflammatory Disease	Crohn disease	4.51E-02	LRP1B,PDE4C,TENM4,VNN2	4
Embryonic Development, Organismal Development, Tissue Development	Development of extraembryonic tissue	4.71E-02	CTBP2,ECM1	2
Cancer, Organismal Injury and Abnormalities, Reproductive System Disease	Tumorigenesis of genital tumor	4.72E-02	CACNA1S,CEP290,CLDN3,COL6A3,DNAH1,DSC3,DST,DUSP27,EFHC1,F13B,GDF2,HMCN1,HRNR,KPNA7,LRP1B,MYH6,OBSCN,PEX2,PRDM1,PTPRR,SEMA3C,SLC26A7,SLC6A5,SNX21,SYNM,TMEM266,TPR,VNN2,ZFAT	29
Organismal Injury and Abnormalities	Hypertrophy	4.74E-02	BMP10,CACNA1S,ECM1,IHH,MYH6,TCF15	6
Connective Tissue Development and Function, Connective Tissue Disorders, Organ Morphology, Organismal Development, Organismal Injury and Abnormalities, Skeletal and Muscular Disorders, Skeletal and Muscular System Development and Function, Tissue Development	Abnormal morphology of rib	4.82E-02	IHH,TCF15	2
Connective Tissue Development and Function, Skeletal and Muscular System Development and Function, Tissue Development	Ossification of bone	4.83E-02	IHH,ITGB2,TCF15	3
Nervous System Development and Function, Neurological Disease, Organ Morphology, Organismal Development, Organismal Injury and Abnormalities, Psychological Disorders	Abnormal morphology of basal ganglia	4.84E-02	UPP1	1
Connective Tissue Development and Function, Connective Tissue Disorders, Organ Morphology, Organismal Development, Organismal Injury and Abnormalities, Skeletal and Muscular Disorders, Skeletal and Muscular System Development and Function, Tissue Development	Abnormal morphology of exoccipital bone	4.84E-02	TCF15	1
Lipid Metabolism, Molecular Transport, Small Molecule Biochemistry	Accumulation of long chain fatty acid	4.84E-02	PEX2	1
Cell-To-Cell Signaling and Interaction, Hematological System Development and Function, Immune Cell Trafficking, Inflammatory Response	Aggregation of granulocytes	4.84E-02	ITGB2	1
Embryonic Development, Organismal Development, Tissue Development	Development of myotome	4.84E-02	PRDM1	1
Cellular Development, Cellular Growth and Proliferation, Hematological System Development and Function, Hematopoiesis, Lymphoid Tissue Structure and Development, Tissue Development	Development of plasmacytoid dendritic cells	4.84E-02	GDF2	1
Nervous System Development and Function	Protection of cortical neurons	4.84E-02	LRP1B	1
Cardiovascular Disease, Organismal Injury and Abnormalities	Raynaud disease	4.84E-02	CACNA1S	1
Cellular Function and Maintenance, Molecular Transport	Reabsorption of Na+	4.84E-02	KCNK5	1
Amino Acid Metabolism, Molecular Transport, Small Molecule Biochemistry	Transport of glycine	4.84E-02	SLC6A5	1
Cancer, Hematological Disease, Immunological Disease, Organismal Injury and Abnormalities	High grade lymphocytic cancer	4.88E-02	CTBP2,DSC3,DUSP27,LRP1B,PRDM1	5
