# Supplementary material for: Family-based whole-exome sequencing identifies rare variants potentially related to cutaneous melanoma predisposition in Brazilian melanoma-prone families
Source: PLoS One. 2022 Jan 27;17(1):e0262419. doi: 10.1371/journal.pone.0262419 (PMC8794197; doi:10.1371/journal.pone.0262419)
Supplement: S6 Table — (XLSX) [file pone.0262419.s006.xlsx]

## Sheet: Direct
VarElect - Direct Results
			Date: 7/24/2020
		Query:	Cancer, cancer susceptibility, melanoma, skin pigmentation, melanocyte, DNA-repair, cell cycle, telomeres
Results
Symbol	Description	Category	GIFTs	Matched Phenotypes	Matched Phenotypes Scount	Global Rank (Total Genes 107124)	-LOG10(P)	Score	Average Disease Causing Likelihood
FANCA	FA Complementation Group A	Protein Coding	50	Cancer, cancer susceptibility, melanoma, skin pigmentation, melanocyte, DNA-repair, cell cycle, telomeres	8	61	2.63882	163.96	0.316531
WRN	WRN RecQ Like Helicase	Protein Coding	47	Cancer, cancer susceptibility, melanoma, skin pigmentation, melanocyte, DNA-repair, cell cycle, telomeres	8	73	2.56082	145.75	0.13616
TYMP	Thymidine Phosphorylase	Protein Coding	48	Cancer, cancer susceptibility, melanoma, skin pigmentation, melanocyte, DNA-repair, cell cycle, telomeres	8	351	1.87884	70.35	0.351129
NOP10	NOP10 Ribonucleoprotein	Protein Coding	41	Cancer, skin pigmentation, melanocyte, DNA-repair, cell cycle, telomeres	6	474	1.74837	51.97	0.664559
PTPN22	Protein Tyrosine Phosphatase Non-Receptor Type 22	Protein Coding	48	Cancer, cancer susceptibility, melanoma, skin pigmentation, melanocyte, cell cycle, telomeres	7	816	1.51246	39.83	0.288257
MCM3	Minichromosome Maintenance Complex Component 3	Protein Coding	47	Cancer, cancer susceptibility, melanoma, melanocyte, DNA-repair, cell cycle, telomeres	7	975	1.43514	35.36	0.48797
RECK	Reversion Inducing Cysteine Rich Protein With Kazal Motifs	Protein Coding	42	Cancer, cancer susceptibility, melanoma, melanocyte, DNA-repair, cell cycle, telomeres	7	1085	1.38872	33.15	0.484144
MUC16	Mucin 16, Cell Surface Associated	Protein Coding	38	Cancer, cancer susceptibility, melanoma, DNA-repair, cell cycle	5	870	1.48463	32.05	0.000410233
MTUS1	Microtubule Associated Scaffold Protein 1	Protein Coding	38	Cancer, cancer susceptibility, melanocyte, DNA-repair, cell cycle, telomeres	6	1063	1.39761	31.09	0.101003
KMT2D	Lysine Methyltransferase 2D	Protein Coding	42	Cancer, skin pigmentation, melanocyte, DNA-repair, cell cycle	5	1222	1.33708	25.68	0.605508
LRRC56	Leucine Rich Repeat Containing 56	Protein Coding	36	Cancer, melanoma, skin pigmentation, melanocyte	4	1059	1.39925	25.46	0.147468
HPS5	HPS5 Biogenesis Of Lysosomal Organelles Complex 2 Subunit 2	Protein Coding	40	Cancer, melanoma, skin pigmentation, melanocyte, DNA-repair, cell cycle	6	1503	1.24719	24.43	0.164547
ITGA3	Integrin Subunit Alpha 3	Protein Coding	48	Cancer, cancer susceptibility, melanoma, melanocyte, DNA-repair, cell cycle	6	1524	1.24116	24.22	0.314654
LCN2	Lipocalin 2	Protein Coding	45	Cancer, cancer susceptibility, melanoma, melanocyte, cell cycle, telomeres	6	1587	1.22357	23.43	0.420604
ECM1	Extracellular Matrix Protein 1	Protein Coding	45	Cancer, cancer susceptibility, melanoma, melanocyte, DNA-repair, cell cycle	6	1630	1.21196	22.89	0.237355
DST	Dystonin	Protein Coding	43	Cancer, melanoma, skin pigmentation, melanocyte, DNA-repair, cell cycle, telomeres	7	2148	1.09211	19.9	0.503256
TTN	Titin	Protein Coding	48	Cancer, melanoma, DNA-repair, cell cycle, telomeres	5	1734	1.1851	19.84	0.00249985
SELP	Selectin P	Protein Coding	47	Cancer, cancer susceptibility, melanoma, skin pigmentation, melanocyte, DNA-repair, cell cycle, telomeres	8	2405	1.04303	19.58	0.14139
ADH1B	Alcohol Dehydrogenase 1B (Class I), Beta Polypeptide	Protein Coding	44	Cancer, cancer susceptibility, melanoma, DNA-repair, cell cycle, telomeres	6	2108	1.10028	18.7	0.200261
LAMC1	Laminin Subunit Gamma 1	Protein Coding	44	Cancer, cancer susceptibility, melanoma, melanocyte, DNA-repair, cell cycle	6	2262	1.06965	17.73	0.373963
PSG2	Pregnancy Specific Beta-1-Glycoprotein 2	Protein Coding	36	Cancer, cancer susceptibility, melanoma, cell cycle, telomeres	5	2084	1.10525	17.19	0.356925
SAG	S-Antigen Visual Arrestin	Protein Coding	46	Cancer, melanoma, melanocyte, cell cycle	4	1828	1.16217	17.04	0.151635
FLNC	Filamin C	Protein Coding	45	Cancer, melanoma, melanocyte, DNA-repair, cell cycle, telomeres	6	2420	1.04033	16.89	0.62458
DSC3	Desmocollin 3	Protein Coding	43	Cancer, cancer susceptibility, skin pigmentation, melanocyte, DNA-repair, cell cycle	6	2524	1.02206	16.26	0.158139
TPR	Translocated Promoter Region, Nuclear Basket Protein	Protein Coding	44	Cancer, cancer susceptibility, melanocyte, DNA-repair, cell cycle, telomeres	6	2535	1.02017	16.22	0.568426
COL4A2	Collagen Type IV Alpha 2 Chain	Protein Coding	45	Cancer, cancer susceptibility, melanoma, melanocyte, cell cycle	5	2283	1.06564	16.09	0.394806
SYNE2	Spectrin Repeat Containing Nuclear Envelope Protein 2	Protein Coding	40	Cancer, melanoma, skin pigmentation, melanocyte, DNA-repair, cell cycle, telomeres	7	2855	0.96854	15.87	0.00869362
RAB38	RAB38, Member RAS Oncogene Family	Protein Coding	41	Cancer, melanoma, melanocyte	3	1780	1.17373	15.1	0.416286
RHCE	Rh Blood Group CcEe Antigens	Protein Coding	41	Cancer, melanoma, skin pigmentation, melanocyte	4	2318	1.05903	14.27	0.104562
CEP290	Centrosomal Protein 290	Protein Coding	43	Cancer, melanocyte, DNA-repair, cell cycle	4	2381	1.04739	13.94	0.129985
BMP10	Bone Morphogenetic Protein 10	Protein Coding	39	Cancer, cancer susceptibility, melanocyte, cell cycle	4	2506	1.02517	13.37	0.499161
LRP1B	LDL Receptor Related Protein 1B	Protein Coding	40	Cancer, cancer susceptibility, melanoma, melanocyte, cell cycle	5	2874	0.96566	13.33	0.538621
NEXMIF	Neurite Extension And Migration Factor	Protein Coding	28	Cancer, melanoma, skin pigmentation, melanocyte, DNA-repair, cell cycle, telomeres	7	3508	0.879087	13.15	0.830345
CEP250	Centrosomal Protein 250	Protein Coding	41	Cancer, melanoma, melanocyte, cell cycle	4	2603	1.00867	12.99	0.546618
CLDN3	Claudin 3	Protein Coding	41	Cancer, cancer susceptibility, melanoma, melanocyte, cell cycle	5	3043	0.940844	12.74	0.529927
BRINP1	BMP/Retinoic Acid Inducible Neural Specific 1	Protein Coding	32	Cancer, melanoma, cell cycle	3	2358	1.0516	12.17	0.594492
SEZ6L2	Seizure Related 6 Homolog Like 2	Protein Coding	39	Cancer, cancer susceptibility, melanocyte, cell cycle	4	2927	0.957724	11.74	0.614469
SERPINB4	Serpin Family B Member 4	Protein Coding	39	Cancer, melanoma, DNA-repair, cell cycle, telomeres	5	3352	0.898842	11.63	0.414398
TDP2	Tyrosyl-DNA Phosphodiesterase 2	Protein Coding	41	Cancer, melanocyte, DNA-repair, cell cycle	4	2970	0.95139	11.6	0.404213
FCER2	Fc Fragment Of IgE Receptor II	Protein Coding	47	Cancer, melanocyte, cell cycle, telomeres	4	3172	0.922813	10.99	0.0781047
EP400	E1A Binding Protein P400	Protein Coding	37	Cancer, melanoma, melanocyte, DNA-repair, cell cycle, telomeres	6	3960	0.826451	10.87	0.51707
MYH6	Myosin Heavy Chain 6	Protein Coding	47	Cancer, melanoma, melanocyte, DNA-repair, cell cycle	5	3629	0.864359	10.77	0.439976
NLRP2	NLR Family Pyrin Domain Containing 2	Protein Coding	43	Cancer, melanocyte, DNA-repair, cell cycle, telomeres	5	3783	0.84631	10.38	0.096938
COL6A3	Collagen Type VI Alpha 3 Chain	Protein Coding	45	Cancer, cancer susceptibility, melanoma, skin pigmentation, melanocyte, cell cycle	6	4228	0.798011	10.21	0.0317853
POR	Cytochrome P450 Oxidoreductase	Protein Coding	50	Cancer, cancer susceptibility, melanoma, skin pigmentation, melanocyte, DNA-repair, cell cycle	7	4606	0.760822	10.12	0
GNA14	G Protein Subunit Alpha 14	Protein Coding	44	Cancer, melanoma, skin pigmentation, melanocyte, cell cycle	5	3904	0.832636	10.04	0.489836
PRDM1	PR/SET Domain 1	Protein Coding	47	Cancer, melanoma, melanocyte, cell cycle	4	3465	0.884443	10.03	0.299093
DEAF1	DEAF1 Transcription Factor	Protein Coding	41	Cancer, melanoma, melanocyte, DNA-repair, cell cycle	5	4112	0.810093	9.6	0.722551
ITGB2	Integrin Subunit Beta 2	Protein Coding	52	Cancer, cancer susceptibility, melanoma, melanocyte, cell cycle, telomeres	6	4552	0.765944	9.49	0.714501
KLK5	Kallikrein Related Peptidase 5	Protein Coding	43	Cancer, cancer susceptibility, cell cycle, telomeres	4	3792	0.845278	9.26	0.537202
CTBP2	C-Terminal Binding Protein 2	Protein Coding	45	Cancer, cancer susceptibility, melanocyte, DNA-repair, cell cycle, telomeres	6	4769	0.745719	9.06	0.0676936
NUP153	Nucleoporin 153	Protein Coding	41	Cancer, cancer susceptibility, melanocyte, DNA-repair, cell cycle, telomeres	6	4835	0.73975	8.92	0.480559
RELN	Reelin	Protein Coding	44	Cancer, melanocyte, cell cycle, telomeres	4	4083	0.813167	8.66	0.533875
ACO1	Aconitase 1	Protein Coding	45	Cancer, melanoma, skin pigmentation, melanocyte, cell cycle	5	4582	0.763091	8.61	0.64288
FKBPL	FKBP Prolyl Isomerase Like	Protein Coding	37	Cancer, cancer susceptibility, melanocyte, DNA-repair, cell cycle	5	4585	0.762807	8.61	0.457133
MYO7A	Myosin VIIA	Protein Coding	43	Cancer, melanoma, melanocyte, DNA-repair, cell cycle	5	4600	0.761388	8.57	0.0653852
STK11IP	Serine/Threonine Kinase 11 Interacting Protein	Protein Coding	36	Cancer, melanoma, melanocyte, cell cycle	4	4160	0.805053	8.49	0.347639
IHH	Indian Hedgehog Signaling Molecule	Protein Coding	48	Cancer, melanocyte, cell cycle, telomeres	4	4217	0.799143	8.37	0.636911
ABO	ABO, Alpha 1-3-N-Acetylgalactosaminyltransferase And Alpha 1-3-Galactosyltransferase	Protein Coding	39	Cancer, cancer susceptibility, skin pigmentation, melanocyte, cell cycle, telomeres	6	5269	0.702418	8.18	0
BAZ2A	Bromodomain Adjacent To Zinc Finger Domain 2A	Protein Coding	40	Cancer, melanoma, melanocyte, DNA-repair, cell cycle, telomeres	6	5312	0.698888	8.12	0.681573
CBX2	Chromobox 2	Protein Coding	44	Cancer, melanocyte, DNA-repair, cell cycle, telomeres	5	4993	0.725785	7.87	0.633621
CNTROB	Centrobin, Centriole Duplication And Spindle Assembly Protein	Protein Coding	37	Cancer, cancer susceptibility, melanocyte, DNA-repair, cell cycle	5	5014	0.723962	7.84	0.259149
SEMA3C	Semaphorin 3C	Protein Coding	44	Cancer, skin pigmentation, melanocyte, DNA-repair, cell cycle	5	5125	0.714452	7.71	0.615111
TTC37	Tetratricopeptide Repeat Domain 37	Protein Coding	40	Cancer, skin pigmentation, melanocyte, DNA-repair, cell cycle, telomeres	6	5617	0.674642	7.61	0.102079
LCP1	Lymphocyte Cytosolic Protein 1	Protein Coding	43	Cancer, melanoma, melanocyte, DNA-repair, cell cycle	5	5257	0.703408	7.49	0.581695
PEX6	Peroxisomal Biogenesis Factor 6	Protein Coding	44	Cancer, skin pigmentation, melanocyte, cell cycle	4	4874	0.736261	7.22	0.324213
SLC25A47	Solute Carrier Family 25 Member 47	Protein Coding	36	Cancer, melanocyte, cell cycle, telomeres	4	5044	0.721371	6.98	0.381179
TNXB	Tenascin XB	Protein Coding	45	Cancer, cancer susceptibility, melanocyte, DNA-repair, cell cycle, telomeres	6	6067	0.641172	6.97	0
PRR11	Proline Rich 11	Protein Coding	34	Cancer, melanocyte, DNA-repair, cell cycle	4	5063	0.719738	6.97	0.391593
ABCD3	ATP Binding Cassette Subfamily D Member 3	Protein Coding	45	Cancer, skin pigmentation, melanocyte, DNA-repair, cell cycle, telomeres	6	6098	0.638959	6.92	0.809373
CLK2	CDC Like Kinase 2	Protein Coding	42	Cancer, melanocyte, DNA-repair, cell cycle, telomeres	5	5662	0.671176	6.88	0.729469
DBN1	Drebrin 1	Protein Coding	41	Cancer, melanoma, melanocyte, DNA-repair, cell cycle, telomeres	6	6179	0.633228	6.82	0.568338
GARS1	Glycyl-TRNA Synthetase 1	Protein Coding	37	Cancer, melanocyte, DNA-repair, cell cycle	4	5272	0.702171	6.67	0.59753
PPL	Periplakin	Protein Coding	41	Cancer, cancer susceptibility, melanocyte, cell cycle	4	5311	0.69897	6.63	0.00770641
PRPF4	Pre-MRNA Processing Factor 4	Protein Coding	43	Cancer, melanoma, melanocyte, DNA-repair, cell cycle	5	5883	0.654547	6.6	0.726131
OBSCN	Obscurin, Cytoskeletal Calmodulin And Titin-Interacting RhoGEF	Protein Coding	41	Cancer, melanocyte, DNA-repair, cell cycle	4	5432	0.689187	6.48	0.000270462
GAS8	Growth Arrest Specific 8	Protein Coding	40	Cancer, skin pigmentation, melanocyte, cell cycle	4	5545	0.680245	6.32	0.170441
GAL3ST4	Galactose-3-O-Sulfotransferase 4	Protein Coding	38	Cancer, melanocyte, DNA-repair, cell cycle	4	5614	0.674874	6.22	0.379511
CENPO	Centromere Protein O	Protein Coding	36	Cancer, melanocyte, DNA-repair, cell cycle	4	5642	0.672713	6.18	0.481933
FXR2	FMR1 Autosomal Homolog 2	Protein Coding	40	Cancer, melanoma, melanocyte, DNA-repair, cell cycle, telomeres	6	6964	0.581288	5.85	0.655285
TRIO	Trio Rho Guanine Nucleotide Exchange Factor	Protein Coding	46	Cancer, melanoma, melanocyte, DNA-repair, cell cycle	5	6594	0.604997	5.72	0.674047
CD3EAP	CD3e Molecule Associated Protein	Protein Coding	37	Cancer, cancer susceptibility, melanocyte, DNA-repair, cell cycle	5	6619	0.603354	5.69	0.11219
DNAH1	Dynein Axonemal Heavy Chain 1	Protein Coding	38	Cancer, cancer susceptibility, melanocyte	3	5473	0.685921	5.57	0.027206
DAAM2	Dishevelled Associated Activator Of Morphogenesis 2	Protein Coding	39	Cancer, melanoma, melanocyte	3	5525	0.681814	5.5	0.258346
PEX2	Peroxisomal Biogenesis Factor 2	Protein Coding	43	Cancer, skin pigmentation, melanocyte, cell cycle	4	6303	0.624599	5.42	0.429744
KIFC1	Kinesin Family Member C1	Protein Coding	42	Cancer, melanocyte, DNA-repair, cell cycle, telomeres	5	7104	0.572643	5.23	0.421934
VWA3B	Von Willebrand Factor A Domain Containing 3B	Protein Coding	37	Cancer, skin pigmentation, melanocyte, DNA-repair	4	6493	0.611701	5.23	0.108203
TRAP1	TNF Receptor Associated Protein 1	Protein Coding	43	Cancer, melanocyte, DNA-repair, cell cycle	4	6496	0.6115	5.22	0.0891311
ATAD3B	ATPase Family AAA Domain Containing 3B	Protein Coding	37	Cancer, melanocyte, DNA-repair, cell cycle	4	6518	0.610032	5.19	0.0158775
EZH1	Enhancer Of Zeste 1 Polycomb Repressive Complex 2 Subunit	Protein Coding	44	Cancer, melanocyte, cell cycle, telomeres	4	6525	0.609566	5.19	0.870234
HMCN1	Hemicentin 1	Protein Coding	39	Cancer, melanocyte, DNA-repair, cell cycle, telomeres	5	7323	0.559457	5.05	0.487469
PEX7	Peroxisomal Biogenesis Factor 7	Protein Coding	44	Cancer, skin pigmentation, melanocyte	3	5968	0.648317	5.02	0.770888
MKS1	MKS Transition Zone Complex Subunit 1	Protein Coding	41	Cancer, melanocyte, cell cycle	3	6025	0.644189	4.97	0.429154
TEAD4	TEA Domain Transcription Factor 4	Protein Coding	43	Cancer, melanoma, melanocyte, cell cycle	4	6997	0.579234	4.75	0.519295
CDON	Cell Adhesion Associated, Oncogene Regulated	Protein Coding	46	Cancer, melanocyte, cell cycle	3	6315	0.623773	4.69	0.518002
PLA2G7	Phospholipase A2 Group VII	Protein Coding	51	Cancer, melanocyte	2	5340	0.696605	4.67	0.217835
TRPM2	Transient Receptor Potential Cation Channel Subfamily M Member 2	Protein Coding	43	Cancer, melanoma, melanocyte, DNA-repair, cell cycle, telomeres	6	8414	0.499144	4.66	0.128253
ALPG	Alkaline Phosphatase, Germ Cell	Protein Coding	33	Cancer, melanoma, melanocyte, DNA-repair, cell cycle	5	7832	0.530274	4.65	0.216269
IFT140	Intraflagellar Transport 140	Protein Coding	40	Cancer, melanocyte, telomeres	3	6677	0.599565	4.35	0.211598
CSMD1	CUB And Sushi Multiple Domains 1	Protein Coding	37	Cancer, melanoma, melanocyte, DNA-repair, cell cycle, telomeres	6	8907	0.474415	4.34	0.618707
NPHP4	Nephrocystin 4	Protein Coding	40	Cancer, melanocyte, cell cycle	3	6752	0.594714	4.3	0.115384
SLIT2	Slit Guidance Ligand 2	Protein Coding	47	Cancer, melanoma, melanocyte, DNA-repair, cell cycle	5	8445	0.497547	4.24	0.761878
NDUFV3	NADH:Ubiquinone Oxidoreductase Subunit V3	Protein Coding	42	Cancer, melanocyte, DNA-repair, cell cycle, telomeres	5	8453	0.497135	4.24	0.433461
SBF2	SET Binding Factor 2	Protein Coding	40	Cancer, melanocyte, DNA-repair, cell cycle	4	7774	0.533502	4.2	0.621149
SENP5	SUMO Specific Peptidase 5	Protein Coding	38	Cancer, melanocyte, DNA-repair, cell cycle	4	7818	0.531051	4.17	0.609105
ADAMTS4	ADAM Metallopeptidase With Thrombospondin Type 1 Motif 4	Protein Coding	44	Cancer, melanoma, melanocyte, DNA-repair	4	7904	0.526299	4.12	0.214
MPEG1	Macrophage Expressed 1	Protein Coding	35	Cancer, melanocyte, cell cycle	3	7053	0.575772	4.08	0.280063
PEBP4	Phosphatidylethanolamine Binding Protein 4	Protein Coding	38	Cancer, skin pigmentation, melanocyte, cell cycle	4	7992	0.521491	4.07	0.0339998
FOXI1	Forkhead Box I1	Protein Coding	39	Cancer, melanocyte, cell cycle	3	7151	0.56978	4.02	0.681425
ELK3	ETS Transcription Factor ELK3	Protein Coding	40	Cancer, melanocyte, DNA-repair, cell cycle	4	8106	0.51534	4.02	0.458878
EFHC1	EF-Hand Domain Containing 1	Protein Coding	41	Cancer, melanocyte, cell cycle, telomeres	4	8186	0.511075	3.97	0.174054
TCF15	Transcription Factor 15	Protein Coding	35	Cancer, melanocyte, cell cycle	3	7387	0.555678	3.88	0
CSMD2	CUB And Sushi Multiple Domains 2	Protein Coding	37	Cancer, melanoma, melanocyte, cell cycle	4	8379	0.500954	3.83	0.519801
ZMYM4	Zinc Finger MYM-Type Containing 4	Protein Coding	37	Cancer, melanocyte, DNA-repair, cell cycle	4	8383	0.500747	3.83	0.750265
CACNA1S	Calcium Voltage-Gated Channel Subunit Alpha1 S	Protein Coding	48	Cancer, melanocyte	2	6325	0.623086	3.82	0.202811
P3H3	Prolyl 3-Hydroxylase 3	Protein Coding	33	Cancer, melanoma, melanocyte, DNA-repair, cell cycle	5	9157	0.462393	3.81	0
EPS15	Epidermal Growth Factor Receptor Pathway Substrate 15	Protein Coding	47	Cancer, melanocyte, DNA-repair, cell cycle	4	8417	0.498989	3.81	0.340468
UTP20	UTP20 Small Subunit Processome Component	Protein Coding	32	Cancer, melanocyte, DNA-repair, cell cycle	4	8513	0.494064	3.75	0.184257
MASP1	Mannan Binding Lectin Serine Peptidase 1	Protein Coding	48	Cancer, cancer susceptibility, melanocyte, cell cycle	4	8709	0.484178	3.66	0.276453
IL4I1	Interleukin 4 Induced 1	Protein Coding	38	Cancer, melanoma, melanocyte, cell cycle	4	8764	0.481444	3.62	0.586352
DHX33	DEAH-Box Helicase 33	Protein Coding	36	Cancer, melanocyte, DNA-repair, cell cycle, telomeres	5	9605	0.441649	3.57	0.257777
SEMA6A	Semaphorin 6A	Protein Coding	41	Cancer, melanoma, melanocyte, cell cycle	4	8925	0.473538	3.53	0.629134
TDRD6	Tudor Domain Containing 6	Protein Coding	33	Cancer, melanocyte, cell cycle, telomeres	4	8971	0.471305	3.5	0.0348875
GDF2	Growth Differentiation Factor 2	Protein Coding	43	Cancer, melanocyte, cell cycle	3	8146	0.513202	3.46	0.59672
IL17RC	Interleukin 17 Receptor C	Protein Coding	41	Cancer, melanocyte, cell cycle	3	8245	0.507956	3.4	0.211072
FOXK2	Forkhead Box K2	Protein Coding	36	Cancer, melanocyte, DNA-repair, cell cycle	4	9240	0.458474	3.37	0.516572
HRNR	Hornerin	Protein Coding	35	Cancer, cancer susceptibility, melanocyte, DNA-repair, cell cycle	5	10059	0.421591	3.33	0.0225409
ZNF77	Zinc Finger Protein 77	Protein Coding	36	Cancer, skin pigmentation, melanocyte, telomeres	4	9537	0.444735	3.23	0.25641
AVPR1A	Arginine Vasopressin Receptor 1A	Protein Coding	47	Cancer, melanocyte, cell cycle	3	8628	0.488236	3.19	0.396521
LTBP3	Latent Transforming Growth Factor Beta Binding Protein 3	Protein Coding	42	Cancer, melanocyte, DNA-repair	3	8652	0.48703	3.18	0.579605
NID2	Nidogen 2	Protein Coding	39	Cancer, cancer susceptibility, melanoma, melanocyte	4	9712	0.436838	3.13	0.10277
PTPRR	Protein Tyrosine Phosphatase Receptor Type R	Protein Coding	41	Cancer, melanocyte, cell cycle	3	8915	0.474025	3.06	0.307669
C9orf139	Chromosome 9 Open Reading Frame 139	Protein Coding	27	Cancer, melanoma, melanocyte	3	9016	0.469132	3.02	0.268049
ZUP1	Zinc Finger Containing Ubiquitin Peptidase 1	Protein Coding	28	Cancer, melanocyte, DNA-repair, cell cycle	4	9990	0.424581	3.01	0.375583
PPM1E	Protein Phosphatase, Mg2+/Mn2+ Dependent 1E	Protein Coding	35	Cancer, melanocyte, DNA-repair, cell cycle	4	10003	0.424016	3	0.421166
UNC93A	Unc-93 Homolog A	Protein Coding	35	Cancer, skin pigmentation, melanocyte, cell cycle	4	10243	0.413719	2.89	0.0796939
UPP1	Uridine Phosphorylase 1	Protein Coding	41	Cancer, melanocyte, DNA-repair, cell cycle, telomeres	5	11107	0.37855	2.88	0.814568
SYNM	Synemin	Protein Coding	38	Cancer, melanocyte, cell cycle	3	9362	0.452778	2.87	0
HELZ2	Helicase With Zinc Finger 2	Protein Coding	35	Cancer, melanoma, melanocyte, cell cycle, telomeres	5	11336	0.369686	2.8	0.0237234
RAB40A	RAB40A, Member RAS Oncogene Family	Protein Coding	29	Cancer, melanoma, melanocyte, DNA-repair, cell cycle	5	11369	0.368424	2.78	0.159327
ABCG5	ATP Binding Cassette Subfamily G Member 5	Protein Coding	44	Cancer, melanocyte	2	8449	0.497341	2.68	0.0997095
BMP5	Bone Morphogenetic Protein 5	Protein Coding	43	Cancer, melanocyte, cell cycle	3	9801	0.432876	2.68	0.589318
VPS13C	Vacuolar Protein Sorting 13 Homolog C	Protein Coding	36	Cancer, melanocyte, DNA-repair, cell cycle	4	10863	0.388197	2.66	0.527355
HOXC10	Homeobox C10	Protein Coding	36	Cancer, melanocyte, DNA-repair, cell cycle	4	10979	0.383584	2.62	0.590012
MPHOSPH9	M-Phase Phosphoprotein 9	Protein Coding	35	Cancer, melanocyte, DNA-repair, cell cycle	4	11471	0.364545	2.46	0.487482
WDR66	WD Repeat Domain 66	Protein Coding	37	Cancer, melanocyte, DNA-repair	3	10382	0.407865	2.45	0.100454
METTL22	Methyltransferase Like 22	Protein Coding	35	Cancer, melanocyte, DNA-repair	3	10437	0.405571	2.43	0.145202
F13B	Coagulation Factor XIII B Chain	Protein Coding	41	Cancer, melanocyte	2	9139	0.463248	2.42	0.626055
B4GALNT1	Beta-1,4-N-Acetyl-Galactosaminyltransferase 1	Protein Coding	46	Cancer, melanoma, melanocyte	3	10507	0.402668	2.41	0.506773
IQUB	IQ Motif And Ubiquitin Domain Containing	Protein Coding	32	Cancer, melanocyte, cell cycle	3	10614	0.398267	2.38	0.580607
ZNF780B	Zinc Finger Protein 780B	Protein Coding	31	Cancer, melanoma, melanocyte	3	10620	0.398022	2.38	0.31536
UBXN7	UBX Domain Protein 7	Protein Coding	34	Cancer, melanocyte, DNA-repair, cell cycle	4	11878	0.349403	2.34	0.747387
CHPT1	Choline Phosphotransferase 1	Protein Coding	40	Cancer, melanocyte, cell cycle	3	10899	0.38676	2.29	0.288414
KDM4D	Lysine Demethylase 4D	Protein Coding	38	Cancer, melanocyte, DNA-repair, cell cycle	4	12122	0.340572	2.26	0.505106
DDO	D-Aspartate Oxidase	Protein Coding	41	Cancer, melanocyte, cell cycle	3	11034	0.381413	2.25	0.233558
STIMATE	STIM Activating Enhancer	Protein Coding	25	Cancer, melanocyte, cell cycle	3	11198	0.375006	2.21	0
SLCO5A1	Solute Carrier Organic Anion Transporter Family Member 5A1	Protein Coding	33	Cancer, skin pigmentation, melanocyte	3	11288	0.371529	2.18	0.489422
USPL1	Ubiquitin Specific Peptidase Like 1	Protein Coding	33	Cancer, melanocyte, DNA-repair, cell cycle, telomeres	5	13245	0.302094	2.18	0.267463
ARMCX3	Armadillo Repeat Containing X-Linked 3	Protein Coding	35	Cancer, melanocyte, DNA-repair, cell cycle	4	12431	0.32964	2.17	0.617378
FRAS1	Fraser Extracellular Matrix Complex Subunit 1	Protein Coding	40	Cancer, melanocyte	2	10047	0.42211	2.11	0.00757526
MYO15A	Myosin XVA	Protein Coding	37	Cancer, melanocyte	2	10063	0.421419	2.1	0.406071
OTOGL	Otogelin Like	Protein Coding	31	Cancer, melanocyte	2	10071	0.421074	2.1	0
MARVELD2	MARVEL Domain Containing 2	Protein Coding	40	Cancer, melanocyte, cell cycle	3	11706	0.355738	2.07	0.242213
ITGA10	Integrin Subunit Alpha 10	Protein Coding	40	Cancer, melanoma, melanocyte	3	11711	0.355552	2.06	0.271962
ZNF337	Zinc Finger Protein 337	Protein Coding	35	Cancer, melanocyte, telomeres	3	11972	0.34598	2	0.447472
SLC12A7	Solute Carrier Family 12 Member 7	Protein Coding	45	Cancer, melanocyte, cell cycle, telomeres	4	13116	0.306345	1.98	0.729586
VNN2	Vanin 2	Protein Coding	41	Cancer, cancer susceptibility, melanocyte, cell cycle	4	13155	0.305055	1.97	0.590869
FTCD	Formimidoyltransferase Cyclodeaminase	Protein Coding	44	Cancer, melanocyte, cell cycle, telomeres	4	13351	0.298633	1.92	0.162659
TYW1	TRNA-YW Synthesizing Protein 1 Homolog	Protein Coding	39	Cancer, melanocyte, DNA-repair, telomeres	4	13388	0.297431	1.92	0.167591
FAM135A	Family With Sequence Similarity 135 Member A	Protein Coding	36	Cancer, melanocyte, cell cycle	3	12786	0.317412	1.8	0.412576
KCNK5	Potassium Two Pore Domain Channel Subfamily K Member 5	Protein Coding	39	Cancer, melanocyte, cell cycle	3	12803	0.316835	1.79	0.36651
SDR39U1	Short Chain Dehydrogenase/Reductase Family 39U Member 1	Protein Coding	35	Cancer, melanocyte, DNA-repair	3	13110	0.306544	1.72	0.205758
SLC6A5	Solute Carrier Family 6 Member 5	Protein Coding	47	Cancer, melanocyte	2	11596	0.359838	1.71	0.125149
PMPCB	Peptidase, Mitochondrial Processing Subunit Beta	Protein Coding	43	Cancer, melanocyte, DNA-repair, cell cycle	4	14462	0.263918	1.68	0.454464
PIP5K1B	Phosphatidylinositol-4-Phosphate 5-Kinase Type 1 Beta	Protein Coding	44	Cancer, melanocyte	2	11778	0.353075	1.67	0.586263
CBR4	Carbonyl Reductase 4	Protein Coding	39	Cancer, melanocyte	2	11785	0.352817	1.67	0.635158
CDHR3	Cadherin Related Family Member 3	Protein Coding	37	Cancer, melanocyte, DNA-repair	3	13344	0.29886	1.67	0.124192
ZFAT	Zinc Finger And AT-Hook Domain Containing	Protein Coding	36	Cancer, melanocyte, DNA-repair	3	13366	0.298145	1.66	0.455512
PITPNM3	PITPNM Family Member 3	Protein Coding	40	Cancer, melanocyte, cell cycle	3	13380	0.29769	1.66	0.598961
DDX60L	DExD/H-Box 60 Like	Protein Coding	33	Cancer, melanocyte, DNA-repair, cell cycle	4	14892	0.251193	1.6	0.0814594
EXOC3L1	Exocyst Complex Component 3 Like 1	Protein Coding	33	Cancer, melanocyte	2	12143	0.33982	1.6	0.105585
TENM4	Teneurin Transmembrane Protein 4	Protein Coding	35	Cancer, melanocyte	2	12227	0.336826	1.58	0.315675
ERI2	ERI1 Exoribonuclease Family Member 2	Protein Coding	33	Cancer, melanocyte	2	12310	0.333888	1.56	0
CFAP44	Cilia And Flagella Associated Protein 44	Protein Coding	32	Cancer, melanocyte, cell cycle	3	13886	0.281569	1.56	0.141855
GBA3	Glucosylceramidase Beta 3 (Gene/Pseudogene)	Protein Coding	37	Cancer, skin pigmentation	2	12365	0.331952	1.55	0
IMPG1	Interphotoreceptor Matrix Proteoglycan 1	Protein Coding	40	Cancer, melanocyte	2	12520	0.326542	1.52	0.148416
PLIN5	Perilipin 5	Protein Coding	34	skin pigmentation, melanocyte	2	12685	0.320856	1.49	0.283403
AMTN	Amelotin	Protein Coding	32	Cancer, melanocyte	2	12837	0.315683	1.46	0.170797
BPHL	Biphenyl Hydrolase Like	Protein Coding	41	Cancer, melanoma, melanocyte, DNA-repair, cell cycle	5	16892	0.196465	1.43	0.219717
UMODL1	Uromodulin Like 1	Protein Coding	35	Cancer, melanocyte, telomeres	3	14866	0.251952	1.39	0.0134445
TLE2	TLE Family Member 2, Transcriptional Corepressor	Protein Coding	42	Cancer, melanocyte, cell cycle	3	14874	0.251719	1.38	0.727001
GPAM	Glycerol-3-Phosphate Acyltransferase, Mitochondrial	Protein Coding	44	Cancer, melanocyte, cell cycle	3	14917	0.250465	1.38	0.580448
CCDC168	Coiled-Coil Domain Containing 168	Protein Coding	28	Cancer, melanocyte	2	13339	0.299023	1.36	0
CFAP74	Cilia And Flagella Associated Protein 74	Protein Coding	28	Cancer, melanocyte, cell cycle	3	15290	0.239739	1.32	0
INAVA	Innate Immunity Activator	Protein Coding	29	Cancer, melanocyte	2	13638	0.289396	1.31	0.207566
ZNF423	Zinc Finger Protein 423	Protein Coding	41	Cancer, melanocyte, DNA-repair	3	15311	0.239143	1.31	0.690569
PDE4C	Phosphodiesterase 4C	Protein Coding	45	Cancer, melanoma, melanocyte	3	15369	0.237501	1.3	0.410735
PPEF2	Protein Phosphatase With EF-Hand Domain 2	Protein Coding	36	Cancer, melanocyte, DNA-repair	3	15445	0.235358	1.29	0.146741
ANO9	Anoctamin 9	Protein Coding	37	Cancer, melanocyte	2	13867	0.282164	1.28	0.575254
SAC3D1	SAC3 Domain Containing 1	Protein Coding	32	Cancer, melanocyte, cell cycle	3	15707	0.228053	1.26	0
MMP27	Matrix Metallopeptidase 27	Protein Coding	37	Cancer, cancer susceptibility, melanocyte, cell cycle	4	17093	0.191328	1.25	0.0609278
KRT82	Keratin 82	Protein Coding	35	Cancer, melanoma, melanocyte	3	15951	0.221358	1.22	0.0982347
ZFAND2B	Zinc Finger AN1-Type Containing 2B	Protein Coding	36	Cancer, melanocyte, cell cycle	3	16635	0.203124	1.14	0.589044
ACOT8	Acyl-CoA Thioesterase 8	Protein Coding	40	Cancer, melanocyte, cell cycle	3	16751	0.200106	1.13	0.256693
C1orf112	Chromosome 1 Open Reading Frame 112	Protein Coding	33	Cancer, melanocyte, cell cycle	3	16849	0.197572	1.11	0.596217
PTH2R	Parathyroid Hormone 2 Receptor	Protein Coding	44	Cancer, cancer susceptibility, melanocyte	3	16976	0.194311	1.1	0.373663
SLC5A11	Solute Carrier Family 5 Member 11	Protein Coding	41	Cancer, melanocyte	2	15315	0.239029	1.07	0.22419
RARS2	Arginyl-TRNA Synthetase 2, Mitochondrial	Protein Coding	43	Cancer, melanocyte	2	15432	0.235724	1.06	0.344168
TVP23C	Trans-Golgi Network Vesicle Protein 23 Homolog C	Protein Coding	31	Cancer, melanocyte	2	15448	0.235274	1.05	0.355088
PHTF2	Putative Homeodomain Transcription Factor 2	Protein Coding	35	Cancer, melanocyte	2	15689	0.228551	1.03	0.770569
IL27RA	Interleukin 27 Receptor Subunit Alpha	Protein Coding	41	Cancer, melanoma, melanocyte, cell cycle	4	18809	0.149781	1.02	0.534192
OLAH	Oleoyl-ACP Hydrolase	Protein Coding	35	Cancer, melanocyte, cell cycle	3	17647	0.177475	1.01	0.53331
MIGA2	Mitoguardin 2	Protein Coding	27	Cancer, melanocyte, cell cycle	3	17847	0.172581	0.99	0.376069
KANSL1L	KAT8 Regulatory NSL Complex Subunit 1 Like	Protein Coding	33	melanocyte, DNA-repair, cell cycle	3	18065	0.167308	0.96	0.488964
SMPDL3B	Sphingomyelin Phosphodiesterase Acid Like 3B	Protein Coding	36	Cancer, melanocyte	2	16404	0.209197	0.95	0.218732
PKHD1L1	PKHD1 Like 1	Protein Coding	35	Cancer, melanocyte	2	16786	0.199199	0.91	0.00255173
SFT2D2	SFT2 Domain Containing 2	Protein Coding	33	Cancer, melanocyte, cell cycle	3	18570	0.155334	0.91	0.65874
BTBD11	BTB Domain Containing 11	Protein Coding	32	Cancer, melanocyte, cell cycle	3	18590	0.154867	0.9	0.475706
SLC26A7	Solute Carrier Family 26 Member 7	Protein Coding	39	Cancer, melanocyte	2	16984	0.194106	0.89	0.403481
SSPO	SCO-Spondin	Pseudogene	31	Cancer, melanocyte, cell cycle	3	18840	0.149065	0.88	0
TMEM266	Transmembrane Protein 266	Protein Coding	27	Cancer, melanocyte, cell cycle	3	18869	0.148397	0.88	0.274169
LRRC8E	Leucine Rich Repeat Containing 8 VRAC Subunit E	Protein Coding	36	Cancer, melanocyte, DNA-repair, cell cycle	4	20714	0.107882	0.86	0.267413
MTHFD2L	Methylenetetrahydrofolate Dehydrogenase (NADP+ Dependent) 2 Like	Protein Coding	39	Cancer, melanocyte	2	17409	0.183372	0.85	0.580229
MICALCL	MICAL C-Terminal Like	Protein Coding	34	Cancer, melanocyte, cell cycle	3	19533	0.133377	0.84	0.141951
KRT77	Keratin 77	Protein Coding	37	Cancer, DNA-repair	2	17565	0.179498	0.83	0.0797608
CYP4Z1	Cytochrome P450 Family 4 Subfamily Z Member 1	Protein Coding	36	Cancer, cancer susceptibility, melanocyte	3	19713	0.129394	0.83	0.329039
TMEM260	Transmembrane Protein 260	Protein Coding	35	Cancer, melanocyte, cell cycle	3	19732	0.128975	0.83	0.265273
TMEM242	Transmembrane Protein 242	Protein Coding	31	Cancer, melanocyte, cell cycle	3	19761	0.128337	0.82	0.27618
SIT1	Signaling Threshold Regulating Transmembrane Adaptor 1	Protein Coding	39	Cancer, melanocyte, cell cycle	3	19788	0.127744	0.82	0.509235
CLIC5	Chloride Intracellular Channel 5	Protein Coding	44	Cancer, melanocyte, cell cycle	3	19791	0.127679	0.82	0.289166
ADAM2	ADAM Metallopeptidase Domain 2	Protein Coding	39	Cancer, melanoma	2	17850	0.172508	0.81	0.22267
ACSM5	Acyl-CoA Synthetase Medium Chain Family Member 5	Protein Coding	39	Cancer, melanocyte, cell cycle	3	19950	0.124203	0.8	0.0144194
PKD1L3	Polycystin 1 Like 3, Transient Receptor Potential Channel Interacting	Protein Coding	32	Cancer, melanocyte	2	18073	0.167116	0.79	0
KIAA1549L	KIAA1549 Like	Protein Coding	31	Cancer, melanocyte	2	18161	0.165007	0.77	0.583556
KPNA7	Karyopherin Subunit Alpha 7	Protein Coding	33	Cancer, DNA-repair, cell cycle	3	20528	0.1118	0.76	0
SYDE2	Synapse Defective Rho GTPase Homolog 2	Protein Coding	35	Cancer, melanocyte, cell cycle	3	20622	0.109816	0.75	0.16368
SERPINA11	Serpin Family A Member 11	Protein Coding	34	Cancer, melanocyte	2	18880	0.148144	0.71	0.520626
MRPL52	Mitochondrial Ribosomal Protein L52	Protein Coding	34	Cancer, melanocyte	2	18940	0.146766	0.71	0.566973
CCDC127	Coiled-Coil Domain Containing 127	Protein Coding	33	Cancer, melanocyte	2	19744	0.128711	0.67	0.427919
RGS8	Regulator Of G Protein Signaling 8	Protein Coding	38	Cancer, cancer susceptibility, melanocyte	3	21917	0.0833652	0.67	0.434624
FAM83E	Family With Sequence Similarity 83 Member E	Protein Coding	35	Cancer, melanocyte	2	20516	0.112054	0.62	0.135161
PRSS36	Serine Protease 36	Protein Coding	35	Cancer, melanocyte	2	20998	0.101968	0.59	0.459953
TMEM114	Transmembrane Protein 114	Protein Coding	28	Cancer, melanocyte	2	21330	0.0951555	0.58	0
ARHGAP40	Rho GTPase Activating Protein 40	Protein Coding	30	Cancer, melanocyte	2	21330	0.0951555	0.58	0
ZNF396	Zinc Finger Protein 396	Protein Coding	31	Cancer, melanocyte	2	21539	0.0909208	0.57	0.36423
ZNF202	Zinc Finger Protein 202	Protein Coding	39	Cancer, melanocyte	2	21637	0.0889493	0.56	0.796831
VASN	Vasorin	Protein Coding	35	Cancer, melanocyte, cell cycle	3	24420	0.0364006	0.56	0.339304
TCEAL2	Transcription Elongation Factor A Like 2	Protein Coding	31	Cancer, melanocyte, cell cycle	3	24423	0.0363473	0.56	0.562177
TMEM217	Transmembrane Protein 217	Protein Coding	31	Cancer, melanocyte	2	22395	0.0739952	0.53	0.587278
ZNF311	Zinc Finger Protein 311	Protein Coding	33	Cancer, melanocyte	2	22395	0.0739952	0.53	0.354584
WIPF3	WAS/WASL Interacting Protein Family Member 3	Protein Coding	33	Cancer, melanocyte	2	22642	0.0692315	0.52	0
RUFY4	RUN And FYVE Domain Containing 4	Protein Coding	31	Cancer, melanocyte	2	23087	0.0607788	0.5	0
C1orf159	Chromosome 1 Open Reading Frame 159	Protein Coding	31	Cancer, melanocyte	2	23540	0.0523398	0.48	0
MROH9	Maestro Heat Like Repeat Family Member 9	Protein Coding	25	Cancer, melanocyte, cell cycle	3	26676	0	0.48	0.182184
DENND1C	DENN Domain Containing 1C	Protein Coding	33	Cancer, melanocyte	2	26737	0	0.39	0.133674
TMEM251	Transmembrane Protein 251	Protein Coding	30	melanocyte	1	21922	0.0832661	0.38	0.519478
TMEM104	Transmembrane Protein 104	Protein Coding	33	melanocyte	1	24467	0.0355656	0.32	0.324107
WDFY4	WDFY Family Member 4	Protein Coding	35	Cancer, cancer susceptibility, cell cycle	3	41818	0	0.3	0
FAM81B	Family With Sequence Similarity 81 Member B	Protein Coding	33	Cancer, melanocyte	2	35990	0	0.3	0.245262
PIK3R6	Phosphoinositide-3-Kinase Regulatory Subunit 6	Protein Coding	32	Cancer, melanocyte	2	36040	0	0.29	0
DUSP27	Dual Specificity Phosphatase 27, Atypical	Protein Coding	34	Cancer, melanocyte	2	36040	0	0.29	0.0764117
CCDC81	Coiled-Coil Domain Containing 81	Protein Coding	29	melanocyte	1	25776	0.0129308	0.29	0.212139
TMEM19	Transmembrane Protein 19	Protein Coding	33	Cancer, melanocyte	2	41653	0	0.26	0.393952
ABHD15	Abhydrolase Domain Containing 15	Protein Coding	30	Cancer, melanocyte	2	41682	0	0.26	0.348493
FAM221A	Family With Sequence Similarity 221 Member A	Protein Coding	29	Cancer, melanocyte	2	41702	0	0.25	0.179295
OR5K4	Olfactory Receptor Family 5 Subfamily K Member 4	Protein Coding	28	Cancer, melanocyte	2	41702	0	0.25	0.0360227
OR51M1	Olfactory Receptor Family 51 Subfamily M Member 1	Protein Coding	30	Cancer	1	30042	0	0.24	0.0470646
SULT6B1	Sulfotransferase Family 6B Member 1	Protein Coding	32	melanocyte	1	30347	0	0.23	0.107822
ADGRG7	Adhesion G Protein-Coupled Receptor G7	Protein Coding	34	Cancer, melanocyte	2	51361	0	0.22	0.371674
ANKRD37	Ankyrin Repeat Domain 37	Protein Coding	32	melanocyte	1	32742	0	0.21	0.376794
LLCFC1	LLLL And CFNLAS Motif Containing 1	Protein Coding	21	Cancer, melanocyte	2	51425	0	0.21	0
IGSF5	Immunoglobulin Superfamily Member 5	Protein Coding	33	melanocyte, telomeres	2	51676	0	0.19	0.107325
OR10H4	Olfactory Receptor Family 10 Subfamily H Member 4	Protein Coding	29	melanocyte	1	41841	0	0.17	0.0806742
ZNF493	Zinc Finger Protein 493	Protein Coding	32	melanocyte	1	41841	0	0.17	0.456138
ZNF280A	Zinc Finger Protein 280A	Protein Coding	31	melanocyte	1	41841	0	0.17	0.0609119
C8orf74	Chromosome 8 Open Reading Frame 74	Protein Coding	31	Cancer, melanocyte	2	70731	0	0.16	0.202884
ZNF679	Zinc Finger Protein 679	Protein Coding	29	Cancer	1	70683	0	0.12	0.109466
ITIH6	Inter-Alpha-Trypsin Inhibitor Heavy Chain Family Member 6	Protein Coding	31	melanocyte	1	71026	0	0.1	0.144509
FAM71C	Family With Sequence Similarity 71 Member C	Protein Coding	30	Cancer	1	106506	0	0.02	0.172457
OR14J1	Olfactory Receptor Family 14 Subfamily J Member 1	Protein Coding	31	Cancer	1	106608	0	0.01	0.519297
