# Supplementary material for: Family-based whole-exome sequencing identifies rare variants potentially related to cutaneous melanoma predisposition in Brazilian melanoma-prone families
Source: PLoS One. 2022 Jan 27;17(1):e0262419. doi: 10.1371/journal.pone.0262419 (PMC8794197; doi:10.1371/journal.pone.0262419)
Supplement: S7 Table — (XLSX) [file pone.0262419.s007.xlsx]

## Sheet: Planilha1
Prioritized Genes	Study	Method	N of patients in the study	Study design	Clinicl phenotype
NGLY1	Yepes et al 2020	WES	98 (27 families)	Families	Cutaneous melanoma-prone families
IL1RN	Yepes et al 2020	WES	98 (27 families)	Families	Cutaneous melanoma-prone families
FABP2	Yepes et al 2020	WES	98 (27 families)	Families	Cutaneous melanoma-prone families
PRKDC	Yepes et al 2020	WES	98 (27 families)	Families	Cutaneous melanoma-prone families
PROSER2	Yepes et al 2020	WES	98 (27 families)	Families	Cutaneous melanoma-prone families
ARHGEF40	Campos et al 2020	WES	8	Individuals	Multiple primary melanoma
BMX	Campos et al 2020	WES	8	Individuals	Multiple primary melanoma
BRD9	Campos et al 2020	WES	8	Individuals	Multiple primary melanoma
CAND2	Campos et al 2020	WES	8	Individuals	Multiple primary melanoma
CDH23	Campos et al 2020	WES	8	Individuals	Multiple primary melanoma
CFAP47	Campos et al 2020	WES	8	Individuals	Multiple primary melanoma
FNDC1	Campos et al 2020	WES	8	Individuals	Multiple primary melanoma
ITIH3	Campos et al 2020	WES	8	Individuals	Multiple primary melanoma
MAP2K3	Campos et al 2020	WES	8	Individuals	Multiple primary melanoma
MTCL1	Campos et al 2020	WES	8	Individuals	Multiple primary melanoma
NTN4	Campos et al 2020	WES	8	Individuals	Multiple primary melanoma
RNF213	Campos et al 2020	WES	8	Individuals	Multiple primary melanoma
RPL32	Campos et al 2020	WES	8	Individuals	Multiple primary melanoma
CREB3L3	Dbniak et al 2019	WES	96	Individuals	Melanoma <40 years of age
EXO5	Dbniak et al 2019	WES	96	Individuals	Melanoma <40 years of age
STK33	Dbniak et al 2019	WES	96	Individuals	Melanoma <40 years of age
VRK1	Dbniak et al 2019	WES	96	Individuals	Melanoma <40 years of age
DLG2	Potrony et al 2018	Genome-wide linkage	29 (11 families)	Families	Melanoma-prone families
PRSS23	Potrony et al 2018	Genome-wide linkage	30 (11 families)	Families	Melanoma-prone families
FZD4	Potrony et al 2018	Genome-wide linkage	31 (11 families)	Families	Melanoma-prone families
TMEM135	Potrony et al 2018	Genome-wide linkage	32 (11 families)	Families	Melanoma-prone families
ACTR8	Pritchard et al 2018	WES / WGS	57	Individuals	Cutaneous melanoma and two or more non-cutaneous primary cancer
AK1	Pritchard et al 2018	WES / WGS	57	Individuals	Cutaneous melanoma and two or more non-cutaneous primary cancer
APC	Pritchard et al 2018	WES / WGS	57	Individuals	Cutaneous melanoma and two or more non-cutaneous primary cancer
ARID1A	Pritchard et al 2018	WES / WGS	57	Individuals	Cutaneous melanoma and two or more non-cutaneous primary cancer
BRCA2	Pritchard et al 2018	WES / WGS	57	Individuals	Cutaneous melanoma and two or more non-cutaneous primary cancer
BRIP1	Pritchard et al 2018	WES / WGS	57	Individuals	Cutaneous melanoma and two or more non-cutaneous primary cancer
BUB1B	Pritchard et al 2018	WES / WGS	57	Individuals	Cutaneous melanoma and two or more non-cutaneous primary cancer
CAMTA1	Pritchard et al 2018	WES / WGS	57	Individuals	Cutaneous melanoma and two or more non-cutaneous primary cancer
CBFA2T3	Pritchard et al 2018	WES / WGS	57	Individuals	Cutaneous melanoma and two or more non-cutaneous primary cancer
CBL	Pritchard et al 2018	WES / WGS	57	Individuals	Cutaneous melanoma and two or more non-cutaneous primary cancer
COL11A2	Pritchard et al 2018	WES / WGS	57	Individuals	Cutaneous melanoma and two or more non-cutaneous primary cancer
DIP2B	Pritchard et al 2018	WES / WGS	57	Individuals	Cutaneous melanoma and two or more non-cutaneous primary cancer
DNMT3A	Pritchard et al 2018	WES / WGS	57	Individuals	Cutaneous melanoma and two or more non-cutaneous primary cancer
DNMT3A	Pritchard et al 2018	WES / WGS	57	Individuals	Cutaneous melanoma and two or more non-cutaneous primary cancer
EBF3	Pritchard et al 2018	WES / WGS	57	Individuals	Cutaneous melanoma and two or more non-cutaneous primary cancer
ECHDC1	Pritchard et al 2018	WES / WGS	57	Individuals	Cutaneous melanoma and two or more non-cutaneous primary cancer
FANCC	Pritchard et al 2018	WES / WGS	57	Individuals	Cutaneous melanoma and two or more non-cutaneous primary cancer
FANCF	Pritchard et al 2018	WES / WGS	57	Individuals	Cutaneous melanoma and two or more non-cutaneous primary cancer
JAK1	Pritchard et al 2018	WES / WGS	57	Individuals	Cutaneous melanoma and two or more non-cutaneous primary cancer
JAK2	Pritchard et al 2018	WES / WGS	57	Individuals	Cutaneous melanoma and two or more non-cutaneous primary cancer
NOTCH1	Pritchard et al 2018	WES / WGS	57	Individuals	Cutaneous melanoma and two or more non-cutaneous primary cancer
PMS1	Pritchard et al 2018	WES / WGS	57	Individuals	Cutaneous melanoma and two or more non-cutaneous primary cancer
POLE2	Pritchard et al 2018	WES / WGS	57	Individuals	Cutaneous melanoma and two or more non-cutaneous primary cancer
ROS1	Pritchard et al 2018	WES / WGS	57	Individuals	Cutaneous melanoma and two or more non-cutaneous primary cancer
SF3B1	Pritchard et al 2018	WES / WGS	57	Individuals	Cutaneous melanoma and two or more non-cutaneous primary cancer
SRSF2	Pritchard et al 2018	WES / WGS	57	Individuals	Cutaneous melanoma and two or more non-cutaneous primary cancer
TET2	Pritchard et al 2018	WES / WGS	57	Individuals	Cutaneous melanoma and two or more non-cutaneous primary cancer
TNFAIP3	Pritchard et al 2018	WES / WGS	57	Individuals	Cutaneous melanoma and two or more non-cutaneous primary cancer
TYK2	Pritchard et al 2018	WES / WGS	57	Individuals	Cutaneous melanoma and two or more non-cutaneous primary cancer
WRNIP1	Pritchard et al 2018	WES / WGS	57	Individuals	Cutaneous melanoma and two or more non-cutaneous primary cancer
GOLM1	Teerlink et al 2018	Linkage/ WES	24	Individuals and families	Cutaneous Melanoma-prone families and melanoma and family history of melanoma
BRCA2	Yu et al 2018	WES	322	Individuals	Melanoma (TCGA)
FANCA	Yu et al 2018	WES	322	Individuals	Melanoma (TCGA)
HNF1A	Yu et al 2018	WES	322	Individuals	Melanoma (TCGA)
MTAP	Yu et al 2018	WES	322	Individuals	Melanoma (TCGA)
ACTR8	Artomov et al 2017	WES / WGS	825	Individuals	Cutaneous and ocular melanoma and family history of melanoma
COL11A2	Artomov et al 2017	WES / WGS	825	Individuals	Cutaneous and ocular melanoma and family history of melanoma
DIP2B	Artomov et al 2017	WES / WGS	825	Individuals	Cutaneous and ocular melanoma and family history of melanoma
EBF3	Artomov et al 2017	WES / WGS	825	Individuals	Cutaneous and ocular melanoma and family history of melanoma
ECHDC1	Artomov et al 2017	WES / WGS	825	Individuals	Cutaneous and ocular melanoma and family history of melanoma
IAH1	Artomov et al 2017	WES / WGS	825	Individuals	Cutaneous and ocular melanoma and family history of melanoma
LCE1E	Artomov et al 2017	WES / WGS	825	Individuals	Cutaneous and ocular melanoma and family history of melanoma
NHLRC3	Artomov et al 2017	WES / WGS	825	Individuals	Cutaneous and ocular melanoma and family history of melanoma
PAPOLG	Artomov et al 2017	WES / WGS	825	Individuals	Cutaneous and ocular melanoma and family history of melanoma
RSRC1	Artomov et al 2017	WES / WGS	825	Individuals	Cutaneous and ocular melanoma and family history of melanoma
ACD	Goldstein et al 2017	WES	144	Individuals	Melanoma and family history of melanoma
ARNT	Goldstein et al 2017	WES	144	Individuals	Melanoma and family history of melanoma
ATM	Goldstein et al 2017	WES	144	Individuals	Melanoma and family history of melanoma
BAP1	Goldstein et al 2017	WES	144	Individuals	Melanoma and family history of melanoma
BRCA1	Goldstein et al 2017	WES	144	Individuals	Melanoma and family history of melanoma
BRCA2	Goldstein et al 2017	WES	144	Individuals	Melanoma and family history of melanoma
CDKAL1	Goldstein et al 2017	WES	144	Individuals	Melanoma and family history of melanoma
HERC2	Goldstein et al 2017	WES	144	Individuals	Melanoma and family history of melanoma
MITF	Goldstein et al 2017	WES	144	Individuals	Melanoma and family history of melanoma
MX2	Goldstein et al 2017	WES	144	Individuals	Melanoma and family history of melanoma
OBFC1	Goldstein et al 2017	WES	144	Individuals	Melanoma and family history of melanoma
OCA2	Goldstein et al 2017	WES	144	Individuals	Melanoma and family history of melanoma
PARP1	Goldstein et al 2017	WES	144	Individuals	Melanoma and family history of melanoma
PLA2G6	Goldstein et al 2017	WES	144	Individuals	Melanoma and family history of melanoma
POT1	Goldstein et al 2017	WES	144	Individuals	Melanoma and family history of melanoma
RB1	Goldstein et al 2017	WES	144	Individuals	Melanoma and family history of melanoma
SLC24A5	Goldstein et al 2017	WES	144	Individuals	Melanoma and family history of melanoma
SLC45A2	Goldstein et al 2017	WES	144	Individuals	Melanoma and family history of melanoma
TERF2	Goldstein et al 2017	WES	144	Individuals	Melanoma and family history of melanoma
TERT	Goldstein et al 2017	WES	144	Individuals	Melanoma and family history of melanoma
TINF2	Goldstein et al 2017	WES	144	Individuals	Melanoma and family history of melanoma
TYR	Goldstein et al 2017	WES	144	Individuals	Melanoma and family history of melanoma
TYRP1	Goldstein et al 2017	WES	144	Individuals	Melanoma and family history of melanoma
